# Supplementary material for: Chromatin run-on sequencing analysis finds that ECM remodeling plays an important role in canine hemangiosarcoma pathogenesis
Source: BMC Vet Res. 2020 Jun 22;16:206. doi: 10.1186/s12917-020-02395-3 (PMC7310061; doi:10.1186/s12917-020-02395-3)
Supplement: Supplementary file 2 — Additional file 2. Supplemental tables for gene ontology analysis. [file 12917_2020_2395_MOESM2_ESM.xlsx]

## Sheet: file contents
Tab name	contents
GOup	GO reactome pathway result from upregulated genes (FDR<0.0005, 369 genes input)
GO down	GO reactome pathway result from downregulated genes (FDR<0.005, 358genes input)
dge_up	a list of upregulated genes from DESEQ2 17HSA vs 4NM (FDR <0.005, 905 genes)
dge_down	a list of downregulated genes from DESEQ2 17HSA vs 4NM (FDR <0.005, 358 genes)

## Sheet: GOup
Analysis Type:	PANTHER Overrepresentation Test (Released 20190711)
Annotation Version and Release Date:	Reactome version 65 Released 2019-12-22
Analyzed List:	upload_1 (Canis lupus familiaris)
Reference List:	Canis lupus familiaris (all genes in database)
Test Type:	FISHER
Correction:	FDR
Reactome pathways	Canis lupus familiaris - REFLIST (19942)	upload_1 (287)	upload_1 (expected)	upload_1 (over/under)	(fold Enrichment)	upload_1 (raw P-value)	(FDR)	Genes
Extracellular matrix organization (R-CFA-1474244)	238	30	3.43	+	8.76	1.94e-18	3.1e-15	COL15A1	COL16A1	LAMA4	SERPINE1	LAMC2	PLOD1	ADAMTS4	ADAMTS14	CAPN2	SPP1	COL27A1	COL24A1	LUM	ITGA2	ENSCAFT00000023313	MMP14	BMP2	COL3A1	COL4A2	COL5A1	COL5A3	ENSCAFT00000018820	ADAM12	COL6A1	COL5A2	COL6A3	ITGA6	TLL1	ITGA5	DDR2
Collagen formation (R-CFA-1474290)	81	17	1.17	+	14.58	3.88e-14	3.11e-11	COL15A1	COL16A1	COL27A1	COL24A1	LAMC2	PLOD1	COL3A1	ADAMTS14	COL4A2	COL5A1	COL5A3	ENSCAFT00000018820	COL6A1	COL5A2	COL6A3	ITGA6	TLL1
Collagen biosynthesis and modifying enzymes (R-CFA-1650814)	59	15	0.85	+	17.67	1.14e-13	6.06e-11	COL15A1	COL16A1	COL27A1	COL24A1	PLOD1	COL3A1	ADAMTS14	COL4A2	COL5A1	COL5A3	ENSCAFT00000018820	COL6A1	COL5A2	COL6A3	TLL1
Assembly of collagen fibrils and other multimeric structures (R-CFA-2022090)	53	14	0.76	+	18.35	4.87e-13	1.95e-10	COL15A1	COL27A1	COL24A1	LAMC2	COL3A1	COL4A2	COL5A1	COL5A3	ENSCAFT00000018820	COL6A1	COL5A2	COL6A3	ITGA6	TLL1
Integrin cell surface interactions (R-CFA-216083)	68	14	0.98	+	14.31	9.05e-12	2.9e-09	COL16A1	LUM	ITGA2	COL3A1	COL4A2	COL5A1	COL5A3	ENSCAFT00000018820	COL6A1	COL5A2	SPP1	COL6A3	ITGA6	ITGA5
Collagen chain trimerization (R-CFA-8948216)	36	11	0.52	+	21.23	4.29e-11	1.14e-08	COL15A1	COL3A1	COL16A1	COL27A1	COL24A1	COL5A1	COL5A3	ENSCAFT00000018820	COL6A1	COL5A2	COL6A3
Degradation of the extracellular matrix (R-CFA-1474228)	98	15	1.41	+	10.64	6.87e-11	1.57e-08	COL15A1	LAMC2	ADAMTS4	MMP14	COL3A1	COL4A2	COL5A1	COL5A3	ENSCAFT00000018820	COL6A1	COL5A2	CAPN2	SPP1	COL6A3	TLL1
Axon guidance (R-CFA-422475)	218	20	3.14	+	6.37	2.17e-10	4.34e-08	ROBO3	EPHA6	PLXND1	ARHGEF28	SEMA3A	COL3A1	COL4A2	COL5A1	DOK4	ENSCAFT00000014024	COL5A3	COL6A1	CLTCL1	DPYSL3	COL5A2	PLXNA2	COL6A3	PAK3	EPHB1	EPHB4
Collagen degradation (R-CFA-1442490)	42	10	0.6	+	16.54	2.64e-09	4.7e-07	COL15A1	MMP14	COL3A1	COL4A2	COL5A1	COL5A3	ENSCAFT00000018820	COL6A1	COL5A2	COL6A3
NCAM1 interactions (R-CFA-419037)	18	7	0.26	+	27.02	4.15e-08	6.05e-06	COL3A1	COL4A2	COL5A1	COL5A3	COL6A1	COL5A2	COL6A3
Developmental Biology (R-CFA-1266738)	365	22	5.25	+	4.19	3.93e-08	6.3e-06	ROBO3	EPHA6	CDSN	PLXND1	ARHGEF28	SEMA3A	COL3A1	COL4A2	COL5A1	DOK4	ENSCAFT00000014024	COL5A3	COL6A1	CLTCL1	DPYSL3	COL5A2	PLXNA2	COL6A3	PAK3	EPHB1	DSC2	EPHB4
Non-integrin membrane-ECM interactions (R-CFA-3000171)	32	8	0.46	+	17.37	7.72e-08	1.03e-05	COL3A1	COL4A2	COL5A1	ITGA2	COL5A3	COL5A2	ITGA6	DDR2
ECM proteoglycans (R-CFA-3000178)	34	8	0.49	+	16.35	1.16e-07	1.43e-05	COL3A1	COL5A1	ITGA2	COL5A3	COL6A1	SERPINE1	COL5A2	COL6A3
Signaling by PDGF (R-CFA-186797)	51	9	0.73	+	12.26	1.61e-07	1.85e-05	COL3A1	COL4A2	COL5A1	COL5A3	COL6A1	COL5A2	SPP1	ENSCAFT00000008984	COL6A3
Laminin interactions (R-CFA-3000157)	25	7	0.36	+	19.46	2.67e-07	2.85e-05	COL4A2	LAMA4	ITGA2	ENSCAFT00000018820	ENSCAFT00000023313	LAMC2	ITGA6
NCAM signaling for neurite out-growth (R-CFA-375165)	35	7	0.5	+	13.9	1.9e-06	0.00019	COL3A1	COL4A2	COL5A1	COL5A3	COL6A1	COL5A2	COL6A3
O-glycosylation of TSR domain-containing proteins (R-CFA-5173214)	37	6	0.53	+	11.27	3.04e-05	0.00286	ADAMTS4	SEMA5B	ADAMTS14	ADAMTS9	ADAMTS6	ADAMTS7
Regulation of Insulin-like Growth Factor (IGF) transport and uptake by Insulin-like Growth Factor Binding Proteins (IGFBPs) (R-CFA-381426)	99	8	1.42	+	5.61	0.000144	0.0128	IGFBP3	PAPPA	IGFBP2	SPP1	SPP2	FAM20C	IGFBP6	FGF23
EPH-Ephrin signaling (R-CFA-2682334)	76	7	1.09	+	6.4	0.000178	0.015	EPHA6	ENSCAFT00000014024	ARHGEF28	CLTCL1	PAK3	EPHB1	EPHB4
Dissolution of Fibrin Clot (R-CFA-75205)	8	3	0.12	+	26.06	0.000429	0.0343	PLAU	SERPINE1	ENSCAFT00000008984

## Sheet: GOdown
Analysis Type:	PANTHER Overrepresentation Test (Released 20190711)
Annotation Version and Release Date:	Reactome version 65 Released 2019-12-22
Analyzed List:	upload_1 (Canis lupus familiaris)
Reference List:	Canis lupus familiaris (all genes in database)
Test Type:	FISHER
Correction:	FDR
Reactome pathways	Canis lupus familiaris - REFLIST (19942)	upload_1 (301)	upload_1 (expected)	upload_1 (over/under)	(fold Enrichment)	upload_1 (raw P-value)	(FDR)	Genes
Cell Cycle (R-CFA-1640170)	501	25	7.56	+	3.31	3.62e-07	0.00029	NCAPG2	ENSCAFT00000012556	ORC1	MIS18BP1	E2F2	NEK2	BUB3	FBXO5	ENSCAFT00000043807	RAE1	BARD1	VRK1	ESCO2	CDC6	CDC25B	ENSCAFT00000043384	CCNA2	STAG2	TFDP2	CCNE2	CCNE1	NUP50	LPIN2	NUP37	TUBA8
Cell Cycle, Mitotic (R-CFA-69278)	445	23	6.72	+	3.42	6.08e-07	0.000324	NCAPG2	VRK1	ESCO2	CDC6	CDC25B	ENSCAFT00000043384	CCNA2	STAG2	TFDP2	ENSCAFT00000012556	ORC1	CCNE2	CCNE1	NUP50	E2F2	NEK2	BUB3	FBXO5	ENSCAFT00000043807	LPIN2	RAE1	NUP37	TUBA8
Heme biosynthesis (R-CFA-189451)	13	6	0.2	+	30.58	2.37e-07	0.00038	ALAD	FECH	UROD	UROS	HMBS	CPOX
Metabolism of porphyrins (R-CFA-189445)	22	6	0.33	+	18.07	2.94e-06	0.00118	ENSCAFT00000012556	NUP50	VRK1	LPIN2	RAE1	NUP37
Mitotic Prophase (R-CFA-68875)	97	9	1.46	+	6.15	2.93e-05	0.0094	CCNA2	TFDP2	CCNE2	CCNE1

## Sheet: dge_up
TXCHROM	TXSTART	TXEND	GENEID	TXNAME	TXSTRAND	GENENAME	TXTYPE	post.prob	gof	lnmr	rt.p	q	FDR	FC
chr28	35159834	35281129	ENSCAFG00000012986	ENSCAFT00000020627	-	ADAM12	protein_coding	1	0.652936	14	non-RT	non-RT	1.89784e-10	3.00327
chr24	42601048	42609565	ENSCAFG00000031382	ENSCAFT00000047039	-	PMEPA1	protein_coding	1	0.717647	3	non-RT	non-RT	1.21247e-09	3.59988
chr6	8719546	8727277	ENSCAFG00000013909	ENSCAFT00000022067	-	SERPINE1	protein_coding	1	0.779221	3	1.79403e-41	1.15069e-37	1.21247e-09	3.84297
chr12	68535959	68639178	ENSCAFG00000004043	ENSCAFT00000006483	-	LAMA4	protein_coding	1	0.312016	23	non-RT	non-RT	1.58477e-09	3.7745
chr2	47405659	47482435	ENSCAFG00000007140	Untranscribed	-	ELOVL7	protein_coding	1	0.84485	5	NA	NA	4.82914e-09	3.34706
chr4	21534016	21612585	ENSCAFG00000014083	Untranscribed	+	ADAMTS14	protein_coding	1	0.910828	3	NA	NA	1.30372e-08	3.50275
chr33	16637934	16653192	ENSCAFG00000010378	Untranscribed	+	TAGLN3	protein_coding	1	0.796053	8	NA	NA	1.67107e-08	4.29284
chr28	35073023	35153424	ENSCAFG00000012954	Untranscribed	+	FANK1	protein_coding	1	0.965174	3	NA	NA	2.54226e-08	5.11391
chr7	40334172	40367987	ENSCAFG00000016416	ENSCAFT00000022032	-	CAPN2	protein_coding	1	0.961538	1	non-RT	non-RT	2.9603e-08	1.64235
chr17	20092759	20129524	ENSCAFG00000004245	ENSCAFT00000006814	-	KIF3C	protein_coding	1	0.316076	23	non-RT	non-RT	6.11307e-08	2.85634
chr17	56577129	56580233	ENSCAFG00000010044	ENSCAFT00000015974	-	ZNF697	protein_coding	1	0.645161	3	non-RT	non-RT	6.11307e-08	2.31727
chr12	819424	823993	ENSCAFG00000000474	Untranscribed	-	CDSN	protein_coding	0.98543	0.8	3	NA	NA	8.35869e-08	3.38653
chr19	18419429	18451344	ENSCAFG00000004151	ENSCAFT00000006664	+	ANXA5	protein_coding	1	0.626959	14	1.0617e-167	9.66256e-164	8.35869e-08	2.04985
chr25	45372195	45395329	ENSCAFG00000011984	Untranscribed	+	SPP2	protein_coding	1	0.978355	1	NA	NA	8.35869e-08	4.9038
chr19	818760	840915	ENSCAFG00000032915	Untranscribed	-	ENSCAFT00000052035	lincRNA	1	0.959276	2	NA	NA	8.64087e-08	4.08565
chr7	16632206	16781239	ENSCAFG00000013252	Untranscribed	-	NMNAT2	protein_coding	1	0.934899	8	NA	NA	8.64087e-08	3.24182
chr9	50741552	50854183	ENSCAFG00000019848	ENSCAFT00000031582	+	COL5A1	protein_coding	1	0.549957	24	non-RT	non-RT	8.64087e-08	2.68037
chr25	3167202	3209414	ENSCAFG00000006073	Untranscribed	+	POSTN	protein_coding	1	0.995261	1	NA	NA	1.00647e-07	6.74279
chr7	28888956	28895837	ENSCAFG00000015169	Untranscribed	+	SELE	protein_coding	1	0.897059	1	NA	NA	1.66065e-07	6.28631
chr21	22052012	22056918	ENSCAFG00000005243	ENSCAFT00000008455	+	LRRC32	protein_coding	1	0.714286	3	non-RT	non-RT	1.89061e-07	3.43636
chr6	16580269	16582672	ENSCAFG00000033194	ENSCAFT00000058919	-	ENSCAFT00000058919	lincRNA	0.999989	0.333333	8	non-RT	non-RT	1.89061e-07	4.69359
chr30	25175868	25210255	ENSCAFG00000016686	ENSCAFT00000026423	-	ANXA2	protein_coding	1	0.769679	3	2.18517e-31	1.26718e-27	3.40865e-07	2.09069
chr3	15717668	15729717	ENSCAFG00000038628	Untranscribed	-	ENSCAFT00000058618	lincRNA	1	0.866667	4	NA	NA	3.42923e-07	3.15912
chrX	6649758	6657684	ENSCAFG00000011393	ENSCAFT00000018100	+	CLDN34	protein_coding	1	0.367089	9	0.219606	1	5.91417e-07	2.66454
chr8	3183393	3194827	ENSCAFG00000011197	ENSCAFT00000017794	+	MMP14	protein_coding	1	0.973684	2	0.0168716	1	6.43251e-07	1.67838
chr23	31485716	31919027	ENSCAFG00000006971	ENSCAFT00000011269	+	EPHB1	protein_coding	1	0.247173	38	non-RT	non-RT	6.9667e-07	2.84922
chr9	55801935	55852537	ENSCAFG00000020131	ENSCAFT00000032043	+	FAM129B	protein_coding	1	0.620553	6	0.148714	1	7.67303e-07	2.27043
chr30	27905922	27957723	ENSCAFG00000016990	Untranscribed	-	CA12	protein_coding	1	0.978764	2	NA	NA	9.27163e-07	4.41799
chr31	8082561	8595381	ENSCAFG00000007903	Untranscribed	+	ROBO1	protein_coding	1	0.931552	5	NA	NA	9.27163e-07	3.39857
chr9	19715991	19731148	ENSCAFG00000014484	Untranscribed	+	ETV4	protein_coding	1	0.847682	2	NA	NA	9.33808e-07	3.75159
chr2	59022916	59032778	ENSCAFG00000008761	Untranscribed	-	CX3CL1	protein_coding	1	0.877551	3	NA	NA	9.67523e-07	4.85459
chr21	10615972	10775277	ENSCAFG00000004369	Untranscribed	+	NOX4	protein_coding	1	0.948525	2	NA	NA	1.00112e-06	4.17265
chr35	20099773	20101154	ENSCAFG00000024883	ENSCAFT00000038483	+	SOX4	protein_coding	1	0.894464	11	non-RT	non-RT	1.12873e-06	2.3908
chr7	76477419	76919521	ENSCAFG00000018761	Untranscribed	-	PIEZO2	protein_coding	1	0.930785	4	NA	NA	1.24209e-06	3.63295
chr25	33615413	33628344	ENSCAFG00000009104	ENSCAFT00000014480	+	STC1	protein_coding	1	0.317829	14	non-RT	non-RT	1.27236e-06	3.87277
chr27	33286552	33302370	ENSCAFG00000013186	ENSCAFT00000020938	+	GSG1	protein_coding	0.999998	0.246835	35	non-RT	non-RT	1.27236e-06	2.44738
chr7	1298936	1344857	ENSCAFG00000030495	ENSCAFT00000047111	-	ENSCAFT00000047111	protein_coding	1	0.631808	6	non-RT	non-RT	1.27236e-06	2.33058
chr18	8272872	8284321	ENSCAFG00000003550	ENSCAFT00000005699	+	INHBA	protein_coding	1	0.464912	5	non-RT	non-RT	1.38125e-06	3.71338
chr27	904661	926708	ENSCAFG00000006491	ENSCAFT00000010510	+	ITGA5	protein_coding	1	0.959091	2	2.37173e-33	1.4062e-29	1.60949e-06	1.99458
chr16	23469313	23495388	ENSCAFG00000005575	ENSCAFT00000008984	+	ENSCAFT00000008984	protein_coding	1	0.573077	8	non-RT	non-RT	1.73405e-06	2.74
chr13	20308986	20341775	ENSCAFG00000029394	Untranscribed	-	HAS2	protein_coding	1	0.926606	2	NA	NA	2.10022e-06	3.4751
chr11	20512345	20548297	ENSCAFG00000000824	ENSCAFT00000001289	-	P4HA2	protein_coding	1	0.518106	7	non-RT	non-RT	2.73021e-06	1.72587
chr5	30820866	30824835	ENSCAFG00000015464	Untranscribed	-	FAM64A	protein_coding	1	0.897436	1	NA	NA	2.73021e-06	4.9298
chr2	58143245	58156592	ENSCAFG00000008483	ENSCAFT00000013479	-	NDRG4	protein_coding	1	0.779221	7	2.05262e-57	1.47152e-53	2.75326e-06	2.20479
chr37	22455906	22523117	ENSCAFG00000014345	ENSCAFT00000043476	-	FN1	protein_coding	1	0.755952	5	non-RT	non-RT	2.75326e-06	2.73273
chr7	77728374	77746326	ENSCAFG00000018832	ENSCAFT00000029904	+	TUBB6	protein_coding	1	0.932961	2	6.58968e-171	6.00385e-167	2.9568e-06	1.73267
chr31	23345200	23455767	ENSCAFG00000033417	Untranscribed	-	ENSCAFT00000051204	lincRNA	1	0.98371	1	NA	NA	3.24775e-06	4.76182
chr30	25189658	25221831	ENSCAFG00000040531	Untranscribed	+	ENSCAFT00000052146	lincRNA	1	0.915888	4	NA	NA	3.30838e-06	2.84438
chr11	56026370	56133494	ENSCAFG00000002525	ENSCAFT00000046755	+	COL15A1	protein_coding	1	0.515406	10	6.45823e-88	5.26927e-84	3.79426e-06	3.46612
chr3	69805592	69829961	ENSCAFG00000015693	ENSCAFT00000024854	+	ENSCAFT00000024854	protein_coding	1	0.242798	19	5.30255e-45	3.50498e-41	3.79426e-06	3.13371
chr20	37765632	37774299	ENSCAFG00000010042	ENSCAFT00000047286	-	PARP3	protein_coding	1	0.348837	9	non-RT	non-RT	4.36514e-06	2.83376
chr14	47612282	47721734	ENSCAFG00000003227	ENSCAFT00000005183	+	EEPD1	protein_coding	1	0.411335	13	non-RT	non-RT	4.39959e-06	2.49121
chr9	21001096	21009906	ENSCAFG00000015885	ENSCAFT00000025178	-	FKBP10	protein_coding	0.999822	0.25	10	4.34696e-86	3.52495e-82	4.40474e-06	2.84618
chr5	45056215	45120680	ENSCAFG00000018611	ENSCAFT00000029543	-	ENSCAFT00000029543	protein_coding	1	0.515528	11	non-RT	non-RT	4.66699e-06	2.07776
chr20	46020253	46039367	ENSCAFG00000015691	ENSCAFT00000024848	-	C19orf44	protein_coding	1	0.465969	8	non-RT	non-RT	4.72627e-06	2.26115
chr1	114615836	114618888	ENSCAFG00000024052	ENSCAFT00000037250	+	GGN	protein_coding	0.936765	0.405405	5	2.6584e-39	1.66921e-35	5.17661e-06	3.15165
chr13	38476714	38485710	ENSCAFG00000035728	Untranscribed	+	ENSCAFT00000051693	lincRNA	1	0.865169	3	NA	NA	5.20896e-06	3.9871
chr16	54317881	54376709	ENSCAFG00000013667	ENSCAFT00000021678	+	ARHGEF10	protein_coding	0.912544	0.610714	7	non-RT	non-RT	5.20896e-06	1.54792
chr19	29464420	29469190	ENSCAFG00000033557	Untranscribed	-	ENSCAFT00000051214	lincRNA	1	0.893617	2	NA	NA	5.20896e-06	4.52305
chr4	24327934	24334907	ENSCAFG00000015190	ENSCAFT00000024111	+	PLAU	protein_coding	1	0.681159	6	7.8638e-82	6.28396e-78	5.20896e-06	2.88022
chr8	27333553	27441372	ENSCAFG00000014603	Untranscribed	-	TRIM9	protein_coding	1	0.95269	2	NA	NA	5.20896e-06	3.82939
chr9	3659781	3707981	ENSCAFG00000033081	Untranscribed	+	ENSCAFT00000058133	lincRNA	1	0.873444	8	NA	NA	5.741e-06	2.77234
chr26	5259171	5271162	ENSCAFG00000037554	Untranscribed	+	ENSCAFT00000050419	lincRNA	1	0.915966	2	NA	NA	5.90009e-06	3.54785
chr31	38915804	38957320	ENSCAFG00000011817	ENSCAFT00000018820	+	ENSCAFT00000018820	protein_coding	1	0.457831	9	non-RT	non-RT	5.90009e-06	3.55311
chr8	17291203	17293076	ENSCAFG00000036791	ENSCAFT00000053214	+	ENSCAFT00000053214	lincRNA	1	0.555556	4	non-RT	non-RT	5.98245e-06	2.2354
chr15	9319000	9372518	ENSCAFG00000003790	Untranscribed	+	RAB3B	protein_coding	1	0.826168	8	NA	NA	6.03532e-06	1.73703
chr25	36764074	36810391	ENSCAFG00000010055	Untranscribed	+	LZTS1	protein_coding	1	0.950324	3	NA	NA	6.03532e-06	3.07162
chr36	18758326	18835330	ENSCAFG00000029660	ENSCAFT00000043569	-	ENSCAFT00000043569	protein_coding	1	0.241558	94	non-RT	non-RT	6.21603e-06	2.36988
chr27	42148965	42259877	ENSCAFG00000015750	Untranscribed	+	IQSEC3	protein_coding	1	0.964833	2	NA	NA	6.32145e-06	3.22018
chr25	11198247	11223574	ENSCAFG00000033300	Untranscribed	+	ENSCAFT00000058390	lincRNA	1	0.924901	5	NA	NA	6.66295e-06	2.6763
chr3	32002686	32004778	ENSCAFG00000038790	ENSCAFT00000055082	-	ENSCAFT00000055082	lincRNA	1	0.5	3	1.42718e-129	1.25949e-125	6.70259e-06	3.47426
chr20	51037378	51074394	ENSCAFG00000017958	ENSCAFT00000028514	+	COL5A3	protein_coding	0.92157	0.22973	77	0.0699127	1	6.86687e-06	4.15981
chr9	24885903	24889376	ENSCAFG00000016867	Untranscribed	-	HOXB9	protein_coding	1	0.882353	1	NA	NA	6.86687e-06	4.82587
chrX	6499352	6640236	ENSCAFG00000011388	ENSCAFT00000048804	+	SHROOM2	protein_coding	1	0.388494	13	7.06807e-88	5.76543e-84	6.86687e-06	1.97694
chr14	19399825	19403996	ENSCAFG00000002040	ENSCAFT00000003232	-	TFPI2	protein_coding	0.947559	0.243902	15	non-RT	non-RT	7.28233e-06	3.44215
chr5	73330123	73477094	ENSCAFG00000020034	Untranscribed	-	VAT1L	protein_coding	1	0.989108	2	NA	NA	7.36275e-06	4.93377
chr1	18156420	18279201	ENSCAFG00000000123	ENSCAFT00000000203	+	ATP8B1	protein_coding	1	0.328443	20	non-RT	non-RT	7.47497e-06	2.62058
chr5	66294176	66295693	ENSCAFG00000019916	ENSCAFT00000031684	-	FOXC2	protein_coding	1	0.666667	3	non-RT	non-RT	7.91728e-06	3.1406
chr1	48501744	48604873	ENSCAFG00000000667	Untranscribed	+	FNDC1	protein_coding	1	0.973812	3	NA	NA	9.0965e-06	4.62764
chr5	33098159	33110693	ENSCAFG00000017057	ENSCAFT00000027013	+	ARHGEF15	protein_coding	1	0.568	6	0.0017459	1	9.10448e-06	3.20433
chr21	33472110	33474520	ENSCAFG00000007539	ENSCAFT00000012064	+	ADM	protein_coding	1	0.916667	1	non-RT	non-RT	9.40466e-06	4.41351
chr8	64974782	65006661	ENSCAFG00000029786	Untranscribed	+	Bdkrb2	protein_coding	1	0.783019	5	NA	NA	9.5969e-06	3.39133
chr21	35395217	35424981	ENSCAFG00000036753	Untranscribed	-	ENSCAFT00000050317	lincRNA	1	0.942761	3	NA	NA	9.72604e-06	4.06588
chr2	81534076	81561847	ENSCAFG00000016011	ENSCAFT00000025475	+	ENSCAFT00000025475	protein_coding	1	0.909747	2	1.40405e-23	7.32913e-20	9.78587e-06	2.18776
chr21	29932714	29949159	ENSCAFG00000006532	ENSCAFT00000010588	-	DCHS1	protein_coding	1	0.689024	6	4.51345e-36	2.74508e-32	9.78587e-06	1.38124
chr29	14612703	14613680	ENSCAFG00000031470	ENSCAFT00000047872	+	ENSCAFT00000047872	protein_coding	1	1	0	non-RT	non-RT	1.05976e-05	2.52509
chr19	826676	1185112	ENSCAFG00000003624	ENSCAFT00000005827	+	INPP4B	protein_coding	1	0.498605	68	non-RT	non-RT	1.07495e-05	2.05797
chr9	46159464	46162004	ENSCAFG00000019257	ENSCAFT00000030574	+	HIC1	protein_coding	1	0.92	1	1.80178e-24	9.55665e-21	1.07495e-05	3.5378
chr14	40315639	40318577	ENSCAFG00000002950	ENSCAFT00000004723	-	HOXA5	protein_coding	1	0.586207	6	non-RT	non-RT	1.13413e-05	4.59486
chr1	30975278	30979518	ENSCAFG00000039311	ENSCAFT00000053773	+	ENSCAFT00000053773	lincRNA	1	0.666667	8	non-RT	non-RT	1.14977e-05	2.45828
chr2	67993298	68117064	ENSCAFG00000010340	ENSCAFT00000047049	+	PHC2	protein_coding	1	0.580437	14	8.58213e-77	6.72667e-73	1.15092e-05	1.02339
chr36	30537639	30677658	ENSCAFG00000014837	ENSCAFT00000023545	-	COL5A2	protein_coding	1	0.425	21	non-RT	non-RT	1.20535e-05	2.59052
chr12	12425169	12485947	ENSCAFG00000040662	Untranscribed	-	ENSCAFT00000055182	lincRNA	1	0.962109	3	NA	NA	1.21194e-05	3.84845
chr7	70078037	70406177	ENSCAFG00000018531	Untranscribed	-	DLGAP1	protein_coding	1	0.979275	4	NA	NA	1.25198e-05	2.93608
chr1	108318680	108336116	ENSCAFG00000004095	ENSCAFT00000006555	-	EHD2	protein_coding	1	0.827586	3	5.3616e-26	2.90277e-22	1.27282e-05	2.41277
chr2	69410159	69459246	ENSCAFG00000010930	Untranscribed	+	COL16A1	protein_coding	1	0.873469	3	NA	NA	1.37044e-05	2.83784
chr17	37302521	37363225	ENSCAFG00000007309	Untranscribed	-	PAX8	protein_coding	1	0.912685	4	NA	NA	1.43843e-05	2.62012
chr12	10323924	10339758	ENSCAFG00000001597	Untranscribed	+	MDFI	protein_coding	1	0.892405	2	NA	NA	1.53439e-05	3.72541
chr1	106086132	106128643	ENSCAFG00000002924	Untranscribed	+	SHANK1	protein_coding	1	0.901176	3	NA	NA	1.59291e-05	2.82324
chr10	28219961	28346070	ENSCAFG00000038810	Untranscribed	-	ENSCAFT00000052733	lincRNA	1	0.959556	3	NA	NA	1.60439e-05	1.99181
chr6	43354908	43404356	ENSCAFG00000028595	Untranscribed	+	ENSCAFT00000045931	protein_coding	1	0.979757	1	NA	NA	1.70197e-05	4.70777
chr8	57326238	57328220	ENSCAFG00000017329	ENSCAFT00000027456	+	FLRT2	protein_coding	1	0.894737	1	0.101305	1	1.73596e-05	2.85804
chr2	41777087	41809007	ENSCAFG00000037237	ENSCAFT00000055353	-	ENSCAFT00000055353	lincRNA	1	0.272727	56	non-RT	non-RT	1.84292e-05	3.13386
chr18	48109817	48181867	ENSCAFG00000010664	Untranscribed	-	ANO1	protein_coding	1	0.822222	3	NA	NA	1.85918e-05	4.41699
chr33	25971182	26023674	ENSCAFG00000012032	Untranscribed	-	SEMA5B	protein_coding	1	0.887405	3	NA	NA	1.87012e-05	3.45279
chr6	5885985	5963867	ENSCAFG00000011763	ENSCAFT00000018889	-	GTF2IRD1	protein_coding	1	0.33162	25	8.78449e-30	4.99353e-26	1.87012e-05	1.95194
chr36	30239261	30269563	ENSCAFG00000035294	Untranscribed	-	ENSCAFT00000050270	lincRNA	1	0.976898	1	NA	NA	1.90722e-05	4.26722
chr35	20378896	20743506	ENSCAFG00000034862	Untranscribed	+	ENSCAFT00000053674	lincRNA	1	0.793747	17	NA	NA	1.94528e-05	2.76236
chr27	858068	877029	ENSCAFG00000006465	Untranscribed	+	ENSCAFT00000010437	protein_coding	1	0.968254	1	NA	NA	1.99286e-05	5.14753
chr5	69355170	69489707	ENSCAFG00000036591	Untranscribed	-	ENSCAFT00000050363	lincRNA	1	0.925651	3	NA	NA	2.09088e-05	3.58499
chr4	73787829	73808924	ENSCAFG00000018825	Untranscribed	+	ENSCAFT00000029883	protein_coding	1	0.971429	2	NA	NA	2.15416e-05	3.88991
chr36	30487822	30526563	ENSCAFG00000014812	ENSCAFT00000047312	+	COL3A1	protein_coding	1	0.687339	7	non-RT	non-RT	2.30905e-05	3.18387
chr12	15348061	15396810	ENSCAFG00000002078	ENSCAFT00000003293	-	ENSCAFT00000003293	protein_coding	1	0.765914	4	non-RT	non-RT	2.40574e-05	1.70551
chr14	55461064	55462578	ENSCAFG00000030167	ENSCAFT00000044066	-	ENSCAFT00000044066	protein_coding	1	0.6	1	non-RT	non-RT	2.40574e-05	2.79904
chr17	59504752	59510100	ENSCAFG00000011762	Untranscribed	+	CA14	protein_coding	1	0.886792	4	NA	NA	2.40574e-05	3.78488
chr18	23414576	23610543	ENSCAFG00000006212	Untranscribed	-	SEMA3A	protein_coding	1	0.962226	2	NA	NA	2.4247e-05	3.60315
chr7	6863461	7049250	ENSCAFG00000011756	ENSCAFT00000018802	-	PLXNA2	protein_coding	1	0.406031	15	non-RT	non-RT	2.4247e-05	2.02361
chr1	53463420	53755551	ENSCAFG00000000795	Untranscribed	-	PDE10A	protein_coding	1	0.846286	4	NA	NA	2.44236e-05	2.64645
chr33	785673	1092293	ENSCAFG00000008741	Untranscribed	+	ENSCAFT00000014024	protein_coding	0.999988	0.96347	4	NA	NA	2.44236e-05	4.22552
chr7	1140998	1283741	ENSCAFG00000010744	ENSCAFT00000049826	-	NAV1	protein_coding	0.92068	0.828311	13	1	1	2.54704e-05	1.73294
chr17	19153578	19232198	ENSCAFG00000004090	Untranscribed	-	ADCY3	protein_coding	1	0.815522	10	NA	NA	2.55443e-05	2.66336
chr32	11354096	11362391	ENSCAFG00000009569	Untranscribed	+	SPP1	protein_coding	0.999999	0.829268	2	NA	NA	2.73187e-05	4.62415
chr36	29459371	29511310	ENSCAFG00000014752	ENSCAFT00000023418	-	TFPI	protein_coding	1	0.359779	19	non-RT	non-RT	2.73187e-05	2.8475
chr2	37213791	37269477	ENSCAFG00000037679	Untranscribed	+	ENSCAFT00000050529	lincRNA	1	0.859712	8	NA	NA	2.74804e-05	2.10813
chr9	39007882	39010042	ENSCAFG00000018349	ENSCAFT00000029149	-	CCL2	protein_coding	1	0.952381	1	non-RT	non-RT	2.806e-05	2.08093
chr6	62549152	62684302	ENSCAFG00000029993	Untranscribed	+	DDAH1	protein_coding	1	0.874907	5	NA	NA	2.86882e-05	2.49504
chr5	60150233	60223226	ENSCAFG00000019574	Untranscribed	-	ACOT7	protein_coding	1	0.792867	4	NA	NA	2.90098e-05	2.51543
chr15	19129843	19133316	ENSCAFG00000035346	ENSCAFT00000056750	+	ENSCAFT00000056750	lincRNA	1	0.352941	11	non-RT	non-RT	3.0022e-05	2.29115
chr20	19183960	19274979	ENSCAFG00000006424	Untranscribed	-	GXYLT2	protein_coding	1	0.918681	3	NA	NA	3.06859e-05	3.19707
chrX	1750829	1777765	ENSCAFG00000011180	Untranscribed	-	MXRA5	protein_coding	1	0.847584	3	NA	NA	3.07276e-05	3.38826
chr2	77369250	77377126	ENSCAFG00000014779	Untranscribed	-	LDLRAD2	protein_coding	1	0.897436	1	NA	NA	3.12924e-05	2.55704
chr4	39854213	39949955	ENSCAFG00000016825	ENSCAFT00000026637	+	SH3PXD2B	protein_coding	1	0.828631	4	non-RT	non-RT	3.16991e-05	1.82765
chrX	84209976	84212119	ENSCAFG00000037911	ENSCAFT00000057819	+	ENSCAFT00000057819	lincRNA	1	0.428571	3	non-RT	non-RT	3.16991e-05	3.25958
chr18	32392257	32394297	ENSCAFG00000024167	ENSCAFT00000037380	-	FJX1	protein_coding	1	0.903061	10	non-RT	non-RT	3.19871e-05	3.20944
chr27	40501932	40509766	ENSCAFG00000015365	Untranscribed	+	FGF23	protein_coding	1	0.948718	3	NA	NA	3.23995e-05	4.97433
chr2	37203612	37204571	ENSCAFG00000006250	ENSCAFT00000010101	-	SPRY4	protein_coding	1	1	0	non-RT	non-RT	3.35192e-05	3.41953
chr31	38099403	38110907	ENSCAFG00000010721	ENSCAFT00000017055	-	ENSCAFT00000017055	protein_coding	1	0.478261	12	1.71788e-08	6.01085e-05	3.37849e-05	2.1022
chr24	36129001	36162505	ENSCAFG00000011426	ENSCAFT00000018144	-	PTGIS	protein_coding	1	0.555224	8	1.17262e-135	1.04305e-131	3.43231e-05	2.54849
chr15	55384646	55385857	ENSCAFG00000037881	ENSCAFT00000055964	-	ENSCAFT00000055964	lincRNA	1	0.833333	1	non-RT	non-RT	3.46389e-05	3.48025
chr4	57632670	57716883	ENSCAFG00000030561	Untranscribed	-	ENSCAFT00000048457	protein_coding	1	0.866983	8	NA	NA	3.46389e-05	2.67449
chr1	110698125	110713305	ENSCAFG00000004666	ENSCAFT00000007503	-	PVR	protein_coding	1	0.907285	2	non-RT	non-RT	3.46865e-05	1.90193
chr9	50601645	50607250	ENSCAFG00000039616	Untranscribed	-	ENSCAFT00000058069	lincRNA	1	0.946429	1	NA	NA	4.22701e-05	4.93458
chr2	45359712	45365626	ENSCAFG00000006975	ENSCAFT00000011211	-	PLK2	protein_coding	1	1	0	non-RT	non-RT	4.35812e-05	2.67902
chr3	58188758	58222984	ENSCAFG00000014148	Untranscribed	+	ADAMTS7	protein_coding	1	0.804094	3	NA	NA	4.36797e-05	2.98441
chr27	20551958	20576387	ENSCAFG00000039264	Untranscribed	+	ENSCAFT00000053049	lincRNA	1	0.967213	3	NA	NA	4.40826e-05	3.60728
chr20	40458317	40482160	ENSCAFG00000029819	Untranscribed	+	CELSR3	protein_coding	1	0.915966	3	NA	NA	4.43147e-05	2.4878
chr10	25564827	25589820	ENSCAFG00000030441	ENSCAFT00000043684	-	MGAT3	protein_coding	1	0.353414	14	2.84647e-25	1.52656e-21	4.68527e-05	2.77986
chr36	16777378	16854629	ENSCAFG00000013006	ENSCAFT00000020699	+	ITGA6	protein_coding	0.999994	0.443299	11	non-RT	non-RT	4.68527e-05	2.34562
chr11	70015167	70214502	ENSCAFG00000003488	Untranscribed	+	PAPPA	protein_coding	1	0.803813	8	NA	NA	4.81865e-05	2.82579
chr20	55325308	55333664	ENSCAFG00000019095	Untranscribed	+	STAP2	protein_coding	0.999998	0.807229	4	NA	NA	4.81865e-05	2.13628
chr4	21444537	21481100	ENSCAFG00000014067	ENSCAFT00000022336	+	PALD1	protein_coding	1	0.471233	14	2.23564e-105	1.90231e-101	4.81865e-05	2.88158
chr10	26304012	26316013	ENSCAFG00000001402	ENSCAFT00000002174	-	KDELR3	protein_coding	1	0.691667	4	non-RT	non-RT	4.93232e-05	1.38996
chr18	12614262	12632338	ENSCAFG00000030144	ENSCAFT00000044368	+	ENSCAFT00000044368	protein_coding	0.999998	0.244444	31	non-RT	non-RT	4.93232e-05	2.12438
chr3	62118622	62121452	ENSCAFG00000032611	ENSCAFT00000045743	-	C4orf48	protein_coding	1	0.642857	3	1.13674e-87	9.26787e-84	5.1537e-05	1.74138
chr7	79777129	79988409	ENSCAFG00000019076	ENSCAFT00000030290	-	CTIF	protein_coding	1	0.64678	13	non-RT	non-RT	5.16454e-05	1.46584
chr9	54510047	54511276	ENSCAFG00000019990	ENSCAFT00000031805	+	IER5L	protein_coding	1	1	0	non-RT	non-RT	5.26948e-05	2.87693
chr37	23545856	23569367	ENSCAFG00000014490	Untranscribed	+	IGFBP2	protein_coding	1	0.902128	3	NA	NA	5.31309e-05	3.2794
chr8	69235770	69251506	ENSCAFG00000037874	Untranscribed	+	ENSCAFT00000053311	lincRNA	1	0.993631	1	NA	NA	5.31309e-05	4.44856
chr6	28465187	28472317	ENSCAFG00000018776	ENSCAFT00000029806	-	NTAN1	protein_coding	1	0.802817	2	1.6859e-06	0.00526337	5.57224e-05	1.33808
chr27	33177639	33184332	ENSCAFG00000031033	ENSCAFT00000043101	-	EMP1	protein_coding	1	0.909091	2	non-RT	non-RT	5.99729e-05	2.46648
chr31	38875634	39454155	ENSCAFG00000029547	ENSCAFT00000048553	+	ENSCAFT00000048553	protein_coding	1	0.278997	125	3.99907e-75	3.11528e-71	6.16968e-05	2.36397
chr33	7075296	7140605	ENSCAFG00000009317	Untranscribed	+	TMEM45A	protein_coding	1	0.912711	3	NA	NA	6.16968e-05	2.88888
chr2	83551661	83581563	ENSCAFG00000016363	Untranscribed	-	PDPN	protein_coding	1	0.913043	2	NA	NA	6.42735e-05	3.61715
chr6	43420640	43424035	ENSCAFG00000035302	Untranscribed	+	ENSCAFT00000050962	lincRNA	1	1	0	NA	NA	6.42735e-05	6.4453
chr18	44388761	44406489	ENSCAFG00000009416	ENSCAFT00000014979	-	TSPAN18	protein_coding	1	0.40113	8	non-RT	non-RT	6.66672e-05	2.62695
chr20	55161282	55172465	ENSCAFG00000019014	ENSCAFT00000030197	+	SEMA6B	protein_coding	1	0.567568	8	1.13877e-172	1.03833e-168	6.69462e-05	1.96468
chr8	69056796	69086917	ENSCAFG00000032896	Untranscribed	+	ENSCAFT00000056788	lincRNA	1	0.960133	1	NA	NA	7.04262e-05	4.25594
chr20	47022811	47028605	ENSCAFG00000016147	ENSCAFT00000025630	-	SYDE1	protein_coding	1	0.842105	4	non-RT	non-RT	7.04578e-05	1.23698
chr11	68417783	68432323	ENSCAFG00000034378	Untranscribed	+	ENSCAFT00000052385	lincRNA	0.992948	0.77931	4	NA	NA	7.07185e-05	2.85484
chr23	7782397	7805148	ENSCAFG00000004931	ENSCAFT00000007940	-	PLCD1	protein_coding	1	0.603524	8	2.05643e-229	1.89808e-225	7.07185e-05	1.94722
chr9	55763441	55766214	ENSCAFG00000040776	ENSCAFT00000051293	+	ENSCAFT00000051293	lincRNA	0.999748	0.296296	9	1.74092e-103	1.47525e-99	7.13311e-05	2.499
chr1	116773601	116783337	ENSCAFG00000006713	ENSCAFT00000043539	-	APLP1	protein_coding	1	0.412371	7	2.73017e-06	0.00839802	7.21408e-05	2.15374
chr33	30488508	30504559	ENSCAFG00000013368	Untranscribed	+	APOD	protein_coding	1	0.9625	1	NA	NA	7.21408e-05	4.0995
chr8	28240131	28275282	ENSCAFG00000014670	ENSCAFT00000023313	-	ENSCAFT00000023313	protein_coding	1	0.635328	17	non-RT	non-RT	7.39558e-05	2.77799
chr9	26183852	26199927	ENSCAFG00000017018	ENSCAFT00000026953	-	COL1A1	protein_coding	1	0.73125	3	non-RT	non-RT	7.5401e-05	3.22251
chr26	4062374	4182389	ENSCAFG00000034282	Untranscribed	-	ENSCAFT00000057868	lincRNA	1	0.975	2	NA	NA	7.77618e-05	5.93347
chr11	34807613	34808605	ENSCAFG00000030282	ENSCAFT00000045901	-	ENSCAFT00000045901	protein_coding	1	0.888889	1	non-RT	non-RT	7.87181e-05	2.44376
chr29	18802897	18883675	ENSCAFG00000007673	ENSCAFT00000012295	+	sulf1	protein_coding	0.999361	0.232962	21	6.11347e-05	0.169404	7.92764e-05	2.94611
chr28	35514096	35698789	ENSCAFG00000013001	Untranscribed	-	C10orf90	protein_coding	1	0.959913	2	NA	NA	7.96923e-05	3.27688
chr14	55461084	55492691	ENSCAFG00000003404	ENSCAFT00000005462	+	CAV1	protein_coding	1	0.851266	2	0.677487	1	8.13617e-05	2.27266
chr9	10883758	10918654	ENSCAFG00000013150	Untranscribed	-	2020-03-10	protein_coding	1	0.991379	1	NA	NA	8.29696e-05	4.1649
chr30	22760781	22849458	ENSCAFG00000016285	Untranscribed	+	MYZAP	protein_coding	1	0.867946	3	NA	NA	8.32214e-05	2.24593
chr7	731601	834760	ENSCAFG00000010521	Untranscribed	-	LGR6	protein_coding	1	0.956353	2	NA	NA	8.55945e-05	2.58408
chr9	4190927	4202704	ENSCAFG00000005112	ENSCAFT00000008223	+	CYGB	protein_coding	1	0.307692	14	0.000578003	1	8.55945e-05	3.35687
chr9	25664460	25670771	ENSCAFG00000030617	Untranscribed	+	NXPH3	protein_coding	0.998024	0.793651	2	NA	NA	8.55945e-05	2.91297
chr27	5706652	5714969	ENSCAFG00000008857	ENSCAFT00000014105	-	CACNB3	protein_coding	1	0.301205	7	0.00056725	1	8.85158e-05	2.72144
chr18	43841353	43844399	ENSCAFG00000038298	Untranscribed	+	ENSCAFT00000051820	lincRNA	1	0.966667	1	NA	NA	9.02361e-05	6.64518
chr22	1166677	1173713	ENSCAFG00000040051	Untranscribed	-	ENSCAFT00000055159	lincRNA	0.999999	0.814286	2	NA	NA	9.10382e-05	3.17476
chr10	20035396	20064687	ENSCAFG00000033836	Untranscribed	+	ENSCAFT00000055822	lincRNA	1	0.866438	4	NA	NA	9.17532e-05	2.47636
chr33	17105243	17139896	ENSCAFG00000010530	ENSCAFT00000016737	-	CCDC80	protein_coding	1	0.656069	7	non-RT	non-RT	9.33761e-05	1.89666
chr27	38742226	38754966	ENSCAFG00000015172	ENSCAFT00000024087	-	CD9	protein_coding	1	0.740157	5	non-RT	non-RT	9.43181e-05	2.05513
chr8	69696779	69698880	ENSCAFG00000029563	Untranscribed	+	DIO3	protein_coding	0.972843	0.809524	1	NA	NA	9.52513e-05	4.56403
chr14	55437590	55458776	ENSCAFG00000003402	ENSCAFT00000005459	+	CAV2	protein_coding	1	0.492891	23	non-RT	non-RT	9.71927e-05	2.22174
chr15	18316887	18387626	ENSCAFG00000005511	Untranscribed	+	RPGRIP1	protein_coding	1	0.930693	2	NA	NA	9.71927e-05	2.19379
chr6	61930848	62316769	ENSCAFG00000020270	Untranscribed	+	COL24A1	protein_coding	1	0.995595	2	NA	NA	9.71927e-05	2.16116
chr12	66834484	66852886	ENSCAFG00000003854	Untranscribed	-	WASF1	protein_coding	1	0.929348	1	NA	NA	9.77059e-05	2.32368
chr21	33505724	33589092	ENSCAFG00000036630	Untranscribed	+	ENSCAFT00000051731	lincRNA	1	0.954382	4	NA	NA	9.87912e-05	3.66244
chr11	67937280	67945467	ENSCAFG00000034703	Untranscribed	+	ENSCAFT00000051722	lincRNA	0.999793	0.82716	2	NA	NA	9.91667e-05	4.26858
chr20	55720729	55747466	ENSCAFG00000019197	ENSCAFT00000030476	-	TJP3	protein_coding	0.999999	0.2397	33	0.00278694	1	9.91667e-05	2.92443
chr11	3413060	3419194	ENSCAFG00000000235	ENSCAFT00000000370	-	N4BP3	protein_coding	1	0.721311	7	2.21449e-86	1.79795e-82	0.000100102	2.48815
chr11	68510147	68537043	ENSCAFG00000003327	ENSCAFT00000048620	+	COL27A1	protein_coding	1	0.71482	20	non-RT	non-RT	0.000100102	2.6061
chr2	79636306	79685334	ENSCAFG00000015468	ENSCAFT00000044204	+	TAS1R2	protein_coding	1	0.710088	24	3.83659e-150	3.45792e-146	0.000100251	1.62801
chr6	8925151	8946292	ENSCAFG00000014162	ENSCAFT00000022498	+	EPHB4	protein_coding	1	0.725118	3	6.66363e-05	0.183983	0.000101496	2.82275
chr16	58401841	58457684	ENSCAFG00000008597	ENSCAFT00000013697	-	ANGPT2	protein_coding	1	0.399642	21	non-RT	non-RT	0.000101679	2.7403
chr27	41749046	41782824	ENSCAFG00000015522	ENSCAFT00000024659	-	TEAD4	protein_coding	1	0.608309	6	7.76412e-17	3.57615e-13	0.000106149	2.16502
chr14	7294353	7341567	ENSCAFG00000001515	Untranscribed	-	STRIP2	protein_coding	1	0.868644	4	NA	NA	0.000108827	2.9137
chr16	24561867	24889045	ENSCAFG00000005744	Untranscribed	+	ZMAT4	protein_coding	1	0.9679	2	NA	NA	0.000108827	3.04338
chr2	16451455	16529106	ENSCAFG00000003987	ENSCAFT00000006392	-	KIAA1462	protein_coding	1	0.296392	60	non-RT	non-RT	0.000108827	3.78326
chr24	18470957	18528305	ENSCAFG00000006631	Untranscribed	-	EBF4	protein_coding	1	0.879581	3	NA	NA	0.000108827	2.34108
chr27	20302428	20379914	ENSCAFG00000011089	Untranscribed	-	ARNTL2	protein_coding	1	0.958656	2	NA	NA	0.000108827	2.63652
chr5	9563011	9578989	ENSCAFG00000011115	Untranscribed	-	ROBO3	protein_coding	1	0.836478	5	NA	NA	0.000108827	2.08108
chr6	65784484	65823810	ENSCAFG00000029685	Untranscribed	+	ENSCAFT00000044063	protein_coding	1	0.951654	2	NA	NA	0.000108827	2.35229
chr5	60864789	61429414	ENSCAFG00000019650	Untranscribed	+	CAMTA1	protein_coding	1	0.929862	5	NA	NA	0.000112085	1.65093
chr25	37079873	37103255	ENSCAFG00000010161	Untranscribed	-	LPL	protein_coding	1	0.957082	2	NA	NA	0.000113659	3.91956
chr20	48624463	48641035	ENSCAFG00000016604	ENSCAFT00000026294	-	ZSWIM4	protein_coding	1	0.818182	3	0.0118751	1	0.000114186	1.15665
chr13	62923746	62936829	ENSCAFG00000003075	Untranscribed	+	AREG	protein_coding	1	0.976923	1	NA	NA	0.000114854	5.53212
chr16	1021225	1026392	ENSCAFG00000012294	ENSCAFT00000019522	+	IGFBP3	protein_coding	1	0.529412	3	non-RT	non-RT	0.000114854	3.69189
chr38	20009666	20152544	ENSCAFG00000013180	Untranscribed	-	DDR2	protein_coding	1	0.820028	7	NA	NA	0.000114854	2.1874
chr6	16448012	16498806	ENSCAFG00000011179	ENSCAFT00000017768	-	FAM20C	protein_coding	1	0.650888	16	1.08882e-83	8.74972e-80	0.000114854	2.0522
chr5	82191217	82192000	ENSCAFG00000024327	ENSCAFT00000037571	-	NOL3	protein_coding	1	0.714286	2	1.38382e-07	0.000460477	0.000116269	3.03802
chr16	27669462	27673808	ENSCAFG00000006224	ENSCAFT00000010058	-	ZNF703	protein_coding	1	0.767442	3	non-RT	non-RT	0.000118826	2.35316
chr31	3107219	3176126	ENSCAFG00000037764	Untranscribed	+	ENSCAFT00000055487	lincRNA	1	0.952104	2	NA	NA	0.000118826	4.0834
chrX	1764581	1777765	ENSCAFG00000032309	Untranscribed	+	ENSCAFT00000047979	protein_coding	1	0.961832	4	NA	NA	0.000118826	2.76153
chr6	36758333	36771067	ENSCAFG00000035448	Untranscribed	+	ENSCAFT00000051172	lincRNA	1	0.866142	7	NA	NA	0.000119527	2.21952
chr14	40337999	40339923	ENSCAFG00000002961	Untranscribed	-	HOXA9	protein_coding	0.82044	0.789474	2	NA	NA	0.000120217	4.17062
chr3	57995031	58085403	ENSCAFG00000014053	Untranscribed	+	RASGRF1	protein_coding	1	0.9701	2	NA	NA	0.000123732	3.2583
chr12	20068158	20131453	ENSCAFG00000002210	Untranscribed	+	EFHC1	protein_coding	1	0.935127	4	NA	NA	0.000124634	2.92145
chrX	88458100	88506073	ENSCAFG00000039391	Untranscribed	+	ENSCAFT00000054337	lincRNA	1	0.983299	1	NA	NA	0.000129718	3.22312
chr21	35667804	35928450	ENSCAFG00000007976	ENSCAFT00000012842	+	TEAD1	protein_coding	1	0.666922	9	non-RT	non-RT	0.000134029	1.85537
chr1	15183352	15234880	ENSCAFG00000000086	Untranscribed	-	CDH20	protein_coding	1	0.972816	1	NA	NA	0.000137506	4.34942
chr15	31791505	31800707	ENSCAFG00000006138	Untranscribed	-	LUM	protein_coding	1	0.967391	1	NA	NA	0.000137506	4.9497
chr17	30741730	30814986	ENSCAFG00000006254	ENSCAFT00000045828	+	GALM	protein_coding	1	0.360656	27	non-RT	non-RT	0.000140342	1.41095
chr20	55099873	55110371	ENSCAFG00000019011	ENSCAFT00000030194	-	ENSCAFT00000030194	protein_coding	1	0.75	4	1.40023e-62	1.03057e-58	0.000140342	2.17185
chr3	71455585	71524423	ENSCAFG00000039393	ENSCAFT00000057032	+	ENSCAFT00000057032	lincRNA	1	0.65843	7	non-RT	non-RT	0.000146505	1.90082
chr33	4326594	4782780	ENSCAFG00000009081	Untranscribed	+	EPHA6	protein_coding	1	0.992107	2	NA	NA	0.000150755	3.39952
chr5	15092050	15138495	ENSCAFG00000012537	ENSCAFT00000019942	-	PHLDB1	protein_coding	1	0.892241	32	1	1	0.000150755	1.14288
chr7	73666558	73718236	ENSCAFG00000033802	Untranscribed	+	ENSCAFT00000051064	lincRNA	1	0.967054	2	NA	NA	0.000150755	3.53469
chr12	1202721	1204398	ENSCAFG00000000615	ENSCAFT00000000945	+	C6orf25	protein_coding	0.999971	0.4375	6	1.82805e-63	1.35038e-59	0.00015102	2.94408
chr14	40276904	40296147	ENSCAFG00000032285	Untranscribed	-	HOXA3	protein_coding	1	0.848958	4	NA	NA	0.000151244	2.80632
chr7	11072215	11108768	ENSCAFG00000012376	ENSCAFT00000019662	+	VASH2	protein_coding	1	0.778082	4	3.78732e-54	2.66286e-50	0.000151244	1.99211
chr2	42504436	42543957	ENSCAFG00000006747	Untranscribed	-	CDC20B	protein_coding	1	0.962025	3	NA	NA	0.0001534	2.74295
chr2	84320529	84343562	ENSCAFG00000016522	ENSCAFT00000026182	-	PLOD1	protein_coding	1	0.686957	13	2.64423e-15	1.17932e-11	0.0001534	1.68275
chr18	51368352	51373748	ENSCAFG00000013132	ENSCAFT00000020852	+	FOSL1	protein_coding	1	0.528302	11	2.23072e-22	1.13945e-18	0.00015445	1.97609
chr3	60081087	60111904	ENSCAFG00000014546	Untranscribed	+	HTRA3	protein_coding	1	0.912338	3	NA	NA	0.00015445	2.61869
chr26	31166593	31187041	ENSCAFG00000015440	ENSCAFT00000024489	-	PPM1F	protein_coding	1	0.906863	3	0.771851	1	0.000154503	2.05377
chrX	44675132	44682895	ENSCAFG00000016072	ENSCAFT00000025504	+	ENSCAFT00000025504	protein_coding	1	0.272727	18	non-RT	non-RT	0.000156006	2.83643
chr9	60375864	60405188	ENSCAFG00000020280	Untranscribed	-	MORN5	protein_coding	1	0.928328	4	NA	NA	0.000156576	3.40769
chr17	14578825	14725594	ENSCAFG00000033673	Untranscribed	-	ENSCAFT00000057790	lincRNA	1	0.984322	2	NA	NA	0.000158575	3.20404
chr26	29906972	30001363	ENSCAFG00000014736	Untranscribed	+	CLTCL1	protein_coding	1	0.916225	2	NA	NA	0.000158575	1.88959
chr17	63079534	63118653	ENSCAFG00000013650	ENSCAFT00000021652	-	CTTNBP2NL	protein_coding	1	0.710997	5	non-RT	non-RT	0.000159053	1.43183
chr15	3435778	3478500	ENSCAFG00000039179	Untranscribed	+	ENSCAFT00000052967	lincRNA	1	0.971897	1	NA	NA	0.000165024	4.26249
chr2	41687675	41750519	ENSCAFG00000006607	ENSCAFT00000025069	-	DPYSL3	protein_coding	1	0.552548	12	0.0397611	1	0.000166027	2.26951
chr25	47970980	48052349	ENSCAFG00000012226	ENSCAFT00000019411	-	COL6A3	protein_coding	1	0.687961	12	non-RT	non-RT	0.000167169	2.40472
chr38	673466	719847	ENSCAFG00000009614	ENSCAFT00000015281	+	SOX13	protein_coding	1	0.667387	17	non-RT	non-RT	0.000167205	2.21897
chr2	52267267	52633241	ENSCAFG00000007586	ENSCAFT00000012140	+	MAST4	protein_coding	1	0.429352	23	non-RT	non-RT	0.000169163	2.11431
chr6	26004367	26107300	ENSCAFG00000018136	ENSCAFT00000049945	+	ENSCAFT00000049945	protein_coding	1	0.334305	26	4.42612e-91	3.63783e-87	0.000169163	2.14185
chr24	25171740	25310581	ENSCAFG00000008491	ENSCAFT00000013523	+	DLGAP4	protein_coding	1	0.461095	74	6.50034e-62	4.7641e-58	0.00017612	0.913621
chr21	25027854	25033844	ENSCAFG00000040043	Untranscribed	-	ENSCAFT00000052402	lincRNA	1	0.864407	2	NA	NA	0.000176345	3.58265
chr7	6735889	6758104	ENSCAFG00000011722	ENSCAFT00000048494	-	CD34	protein_coding	0.999971	0.720721	4	non-RT	non-RT	0.000176345	3.06904
chr1	107309786	107331275	ENSCAFG00000003800	Untranscribed	-	PPFIA3	protein_coding	1	0.869159	7	NA	NA	0.000177681	2.39504
chr21	34370610	34708828	ENSCAFG00000007691	ENSCAFT00000012310	-	GALNT18	protein_coding	1	0.243938	23	non-RT	non-RT	0.000177681	2.71441
chr23	44082290	44103114	ENSCAFG00000008325	ENSCAFT00000013222	-	TM4SF18	protein_coding	1	0.293269	20	0.00032973	0.853012	0.000180878	3.21825
chr38	21284330	21294112	ENSCAFG00000012836	ENSCAFT00000020354	+	ADAMTS4	protein_coding	1	0.989691	1	non-RT	non-RT	0.00018318	2.75258
chr27	33128112	33193142	ENSCAFG00000034846	Untranscribed	+	ENSCAFT00000054766	lincRNA	1	0.958462	2	NA	NA	0.000184899	2.42158
chr2	76242572	76308626	ENSCAFG00000013329	ENSCAFT00000021154	+	LUZP1	protein_coding	1	0.74697	5	non-RT	non-RT	0.000185716	1.44765
chr25	37659677	37675466	ENSCAFG00000010209	Untranscribed	-	FAM124B	protein_coding	1	0.898089	2	NA	NA	0.000185716	3.96745
chr10	36941370	36971791	ENSCAFG00000002080	Untranscribed	+	ST6GAL2	protein_coding	1	0.855263	2	NA	NA	0.000187137	3.03867
chr28	8770735	8801180	ENSCAFG00000028553	ENSCAFT00000044469	-	PDLIM1	protein_coding	1	0.805921	6	9.66373e-06	0.0285177	0.000187137	1.62932
chr6	25854514	25910020	ENSCAFG00000018127	Untranscribed	+	TMC7	protein_coding	1	0.848649	4	NA	NA	0.000189545	2.70819
chr9	4185461	4188777	ENSCAFG00000031593	Untranscribed	-	PRCD	protein_coding	0.999989	0.848485	2	NA	NA	0.000195165	3.22582
chr20	39136523	39165886	ENSCAFG00000010804	ENSCAFT00000044023	-	SEMA3F	protein_coding	1	0.829352	5	9.25043e-67	6.94985e-63	0.000204828	2.18072
chr21	35033878	35074664	ENSCAFG00000007845	Untranscribed	-	DKK3	protein_coding	1	0.830467	3	NA	NA	0.000204994	2.08905
chr10	1363127	1364509	ENSCAFG00000000200	ENSCAFT00000000319	-	NDUFA4L2	protein_coding	0.536815	0.230769	7	1.702e-11	6.70589e-08	0.000205254	4.66135
chr16	36533996	36927953	ENSCAFG00000006766	ENSCAFT00000010911	-	DLC1	protein_coding	1	0.345773	26	non-RT	non-RT	0.000205254	1.7998
chr5	82835566	82935615	ENSCAFG00000035935	ENSCAFT00000055466	+	ENSCAFT00000055466	lincRNA	1	0.257	33	1.35326e-135	1.20332e-131	0.000205254	2.46582
chr3	28255422	28275666	ENSCAFG00000032175	ENSCAFT00000045487	+	LHFPL2	protein_coding	1	0.886139	2	non-RT	non-RT	0.000205846	1.63228
chr8	72423345	72430357	ENSCAFG00000030662	Untranscribed	-	ENSCAFT00000046504	protein_coding	1	0.971429	1	NA	NA	0.000205846	3.10869
chr2	56465040	56701092	ENSCAFG00000008274	ENSCAFT00000013142	+	ARHGEF28	protein_coding	1	0.32839	42	2.3947e-43	1.5623e-39	0.000207264	2.37149
chr7	58368562	58404335	ENSCAFG00000018085	Untranscribed	+	DSC2	protein_coding	1	0.977591	1	NA	NA	0.000209284	3.77797
chr19	17550019	17555753	ENSCAFG00000032088	Untranscribed	+	ENSCAFT00000049725	protein_coding	1	0.947368	1	NA	NA	0.000210854	3.16522
chr4	70391520	70574768	ENSCAFG00000018666	Untranscribed	-	EGFLAM	protein_coding	1	0.951965	4	NA	NA	0.000210879	2.25028
chr10	27033973	27038055	ENSCAFG00000039713	ENSCAFT00000055594	+	ENSCAFT00000055594	lincRNA	0.999998	0.375	6	non-RT	non-RT	0.00021612	3.0926
chr6	65596760	65786099	ENSCAFG00000020330	ENSCAFT00000032382	-	ADGRL2	protein_coding	1	0.381933	15	non-RT	non-RT	0.000217496	2.80768
chr3	13876335	13877971	ENSCAFG00000033260	ENSCAFT00000053644	-	ENSCAFT00000053644	lincRNA	1	0.875	2	1.02384e-94	8.51016e-91	0.000219488	1.95191
chr9	33772779	33825933	ENSCAFG00000017594	Untranscribed	+	GDPD1	protein_coding	1	0.907721	5	NA	NA	0.000219488	1.63562
chrX	41200996	41205394	ENSCAFG00000015155	ENSCAFT00000024055	+	TIMP1	protein_coding	1	0.697674	5	2.69371e-14	1.16557e-10	0.00021979	2.43155
chrX	121330384	121335433	ENSCAFG00000019189	ENSCAFT00000030457	+	BGN	protein_coding	1	0.98	1	1.31781e-72	1.0159e-68	0.000220312	2.17031
chr6	12360845	12371129	ENSCAFG00000016010	ENSCAFT00000025402	-	FSCN1	protein_coding	1	0.941176	2	non-RT	non-RT	0.00022429	2.00369
chr31	39432448	39448160	ENSCAFG00000029022	ENSCAFT00000049047	+	ENSCAFT00000049047	protein_coding	1	0.363057	59	0.875144	1	0.000228115	2.3539
chr11	20324384	20506966	ENSCAFG00000037071	Untranscribed	-	ENSCAFT00000052121	lincRNA	1	0.971507	2	NA	NA	0.000234621	2.54851
chr15	61756153	61945727	ENSCAFG00000008883	Untranscribed	+	TLL1	protein_coding	1	0.94934	2	NA	NA	0.000235724	3.2116
chr2	50955854	51236421	ENSCAFG00000007352	Untranscribed	-	ADAMTS6	protein_coding	1	0.814973	4	NA	NA	0.000235796	2.17286
chr12	23558880	23563432	ENSCAFG00000039370	Untranscribed	-	ENSCAFT00000050626	lincRNA	1	0.933333	2	NA	NA	0.000239442	7.07992
chrX	84238562	84329144	ENSCAFG00000018154	Untranscribed	+	PAK3	protein_coding	1	0.879558	3	NA	NA	0.000240765	2.65489
chr13	5674652	5744727	ENSCAFG00000000677	ENSCAFT00000001048	-	LRP12	protein_coding	1	0.391421	17	non-RT	non-RT	0.000251273	1.50553
chr15	35920946	36015613	ENSCAFG00000006454	ENSCAFT00000010417	+	ELK3	protein_coding	1	0.676533	52	non-RT	non-RT	0.000251273	1.49925
chr2	75941831	75945683	ENSCAFG00000036034	Untranscribed	-	ENSCAFT00000058627	lincRNA	1	0.947368	2	NA	NA	0.000256206	2.46655
chr5	62301164	62312161	ENSCAFG00000019697	ENSCAFT00000031335	-	ENO1	protein_coding	1	0.825688	9	non-RT	non-RT	0.000264537	2.74065
chr17	22336397	22342348	ENSCAFG00000039195	ENSCAFT00000054442	-	ENSCAFT00000054442	lincRNA	1	0.949153	2	non-RT	non-RT	0.000268408	1.58074
chr3	32003457	32051681	ENSCAFG00000009750	Untranscribed	+	NIPA1	protein_coding	1	0.802905	5	NA	NA	0.000268408	2.01749
chr2	54947325	55080110	ENSCAFG00000038356	Untranscribed	+	ENSCAFT00000055671	lincRNA	1	0.982668	1	NA	NA	0.000269727	2.04389
chr24	15197393	15212239	ENSCAFG00000031497	ENSCAFT00000049690	-	BMP2	protein_coding	1	0.439189	6	non-RT	non-RT	0.000269727	3.04481
chr21	39928438	39950067	ENSCAFG00000029218	Untranscribed	+	NCR3LG1	protein_coding	1	0.833333	8	NA	NA	0.000273687	1.5116
chr14	30258268	30323998	ENSCAFG00000002420	Untranscribed	-	MEOX2	protein_coding	1	0.847793	5	NA	NA	0.000273872	4.00242
chr9	48873056	49017274	ENSCAFG00000019633	ENSCAFT00000031242	+	NOTCH1	protein_coding	1	0.452365	48	1.27525e-49	8.69851e-46	0.000274847	1.89622
chr17	48700485	48705221	ENSCAFG00000008561	ENSCAFT00000013583	-	WDR54	protein_coding	1	0.617021	8	non-RT	non-RT	0.000277443	1.86887
chr13	4804738	4811666	ENSCAFG00000000656	Untranscribed	+	CTHRC1	protein_coding	1	0.913043	2	NA	NA	0.000287927	4.06012
chr8	72238606	72245481	ENSCAFG00000035811	Untranscribed	+	ENSCAFT00000058963	lincRNA	1	0.941176	1	NA	NA	0.000289534	4.75587
chr5	68492245	69273196	ENSCAFG00000019974	Untranscribed	-	CDH13	protein_coding	1	0.911512	5	NA	NA	0.000292193	3.08545
chr17	60976292	60998737	ENSCAFG00000036233	Untranscribed	+	ENSCAFT00000058188	lincRNA	0.56091	0.821429	8	NA	NA	0.000295057	1.42317
chr2	59225998	59261889	ENSCAFG00000008855	ENSCAFT00000014118	-	CPNE2	protein_coding	1	0.773743	5	8.91065e-17	4.09444e-13	0.000295057	1.4301
chr20	40484347	40496081	ENSCAFG00000012175	ENSCAFT00000019392	+	SLC26A6	protein_coding	1	0.623932	6	1.75455e-49	1.19537e-45	0.000301578	1.61237
chr8	9004514	9327083	ENSCAFG00000012553	Untranscribed	-	PRKD1	protein_coding	1	0.825736	4	NA	NA	0.000306159	1.86857
chr28	13688486	13729226	ENSCAFG00000009760	ENSCAFT00000015501	+	LZTS2	protein_coding	1	0.538084	58	0.41364	1	0.000307992	0.906519
chr9	26169813	26170316	ENSCAFG00000017016	ENSCAFT00000026943	-	ENSCAFT00000026943	protein_coding	0.97964	0.4	2	5.95886e-13	2.46399e-09	0.000307992	6.28069
chr28	25457907	25468657	ENSCAFG00000039030	Untranscribed	+	ENSCAFT00000056035	lincRNA	1	0.897196	4	NA	NA	0.000309432	4.06103
chr4	69625850	69648515	ENSCAFG00000018622	ENSCAFT00000050016	+	DAB2	protein_coding	1	0.849558	3	non-RT	non-RT	0.000313075	2.11002
chr4	62170600	62268983	ENSCAFG00000018423	Untranscribed	-	ITGA2	protein_coding	1	0.795524	4	NA	NA	0.000318665	3.11843
chr35	4490107	4496049	ENSCAFG00000034476	ENSCAFT00000054431	-	ENSCAFT00000054431	lincRNA	0.999009	0.254237	31	non-RT	non-RT	0.000318796	2.69122
chr9	32562174	32610608	ENSCAFG00000017425	ENSCAFT00000044518	-	CUEDC1	protein_coding	1	0.407025	9	1.60697e-54	1.13275e-50	0.000333448	1.52027
chr22	58697166	58819797	ENSCAFG00000006069	ENSCAFT00000009816	+	COL4A2	protein_coding	1	0.719502	73	non-RT	non-RT	0.000339082	1.70885
chr1	107262376	107303346	ENSCAFG00000003746	ENSCAFT00000006046	-	TRPM4	protein_coding	1	0.384434	14	1.3335e-28	7.46493e-25	0.000346431	1.70997
chr4	59696589	59798860	ENSCAFG00000018323	ENSCAFT00000029119	-	ABLIM3	protein_coding	1	0.612037	30	non-RT	non-RT	0.000347253	2.17241
chr3	53564597	53649752	ENSCAFG00000012410	ENSCAFT00000019719	-	CRTC3	protein_coding	1	0.848414	4	7.85164e-40	4.95517e-36	0.000354701	0.882501
chr9	19477475	19507446	ENSCAFG00000023403	Untranscribed	+	MPP3	protein_coding	1	0.87291	3	NA	NA	0.000360152	2.73393
chr20	42053820	42061262	ENSCAFG00000013661	Untranscribed	-	TMIE	protein_coding	1	0.986486	1	NA	NA	0.000360177	5.65784
chr36	19924407	19930061	ENSCAFG00000013447	Untranscribed	+	HOXD10	protein_coding	1	0.928571	2	NA	NA	0.000362525	3.77012
chr1	107822964	107850115	ENSCAFG00000004014	Untranscribed	-	GRIN2D	protein_coding	1	0.937269	3	NA	NA	0.000363392	2.7141
chr28	27235687	27266501	ENSCAFG00000011876	ENSCAFT00000018869	-	HSPA12A	protein_coding	1	0.25974	17	0.382912	1	0.000366734	2.20346
chr5	58058240	58146134	ENSCAFG00000019477	Untranscribed	-	MEGF6	protein_coding	1	0.838269	3	NA	NA	0.000366734	2.23918
chr26	7568365	7579807	ENSCAFG00000008227	Untranscribed	+	MORN3	protein_coding	1	0.868421	2	NA	NA	0.000368864	3.1115
chr1	30746085	30871884	ENSCAFG00000000275	ENSCAFT00000043400	-	NHSL1	protein_coding	1	0.455893	19	non-RT	non-RT	0.000369838	1.86075
chr4	87348125	87485086	ENSCAFG00000031644	ENSCAFT00000045620	-	FBXL7	protein_coding	1	0.371074	15	RT	RT	0.000369988	1.74154
chr20	5554841	5609308	ENSCAFG00000004613	ENSCAFT00000007454	+	PLXND1	protein_coding	1	0.909926	3	9.54618e-53	6.65273e-49	0.00037223	2.22597
chr21	34662299	34664870	ENSCAFG00000033570	Untranscribed	-	ENSCAFT00000055315	lincRNA	1	0.92	1	NA	NA	0.000381574	4.13004
chr27	2994946	3001537	ENSCAFG00000025231	ENSCAFT00000039109	-	GRASP	protein_coding	1	0.815385	5	8.79472e-07	0.00279057	0.000381574	2.00217
chr28	10834411	10836468	ENSCAFG00000009175	ENSCAFT00000014591	+	UBTD1	protein_coding	1	0.85	1	1.19771e-64	8.90016e-61	0.000381574	1.81245
chr31	39301588	39319176	ENSCAFG00000011911	ENSCAFT00000018918	+	COL6A1	protein_coding	1	0.862857	3	3.6204e-13	1.51007e-09	0.000389402	2.12718
chr27	2063493	2067766	ENSCAFG00000028636	ENSCAFT00000045052	-	IGFBP6	protein_coding	1	0.52381	9	2.14623e-59	1.55516e-55	0.000391345	2.3904
chr12	35712735	35838842	ENSCAFG00000002663	ENSCAFT00000004200	+	CD109	protein_coding	1	0.249009	24	non-RT	non-RT	0.00039317	2.25867
chr19	29841009	29869289	ENSCAFG00000038116	ENSCAFT00000051739	-	ENSCAFT00000051739	lincRNA	1	0.847518	4	1.27924e-11	5.06196e-08	0.00039317	1.5044
chr31	39415659	39430895	ENSCAFG00000037434	ENSCAFT00000051101	+	ENSCAFT00000051101	lincRNA	1	0.697368	6	1.37106e-35	8.3045e-32	0.000405567	2.12473
chr25	8975951	9000762	ENSCAFG00000006538	ENSCAFT00000038999	+	HSPH1	protein_coding	1	0.482014	7	non-RT	non-RT	0.000410644	4.12607
chr26	23400169	23406863	ENSCAFG00000030931	ENSCAFT00000046012	-	LIF	protein_coding	0.998213	0.545455	5	5.79864e-08	0.00019756	0.000410644	3.41063
chr1	62092121	62109771	ENSCAFG00000001002	ENSCAFT00000043737	+	SMPDL3A	protein_coding	1	0.486188	10	0.00860419	1	0.000411868	1.87661
chr16	1052030	1059911	ENSCAFG00000034565	Untranscribed	+	ENSCAFT00000050258	lincRNA	1	0.871795	2	NA	NA	0.000411868	4.2744
chr21	447197	552511	ENSCAFG00000003978	Untranscribed	+	PGR	protein_coding	1	0.991453	1	NA	NA	0.000411868	3.51927
chr30	6790899	6972368	ENSCAFG00000008736	Untranscribed	-	FSIP1	protein_coding	1	0.971334	2	NA	NA	0.000411868	3.19699
chr7	16569086	16624085	ENSCAFG00000013243	ENSCAFT00000021015	+	LAMC2	protein_coding	1	0.265938	67	3.673e-57	2.6295e-53	0.000411868	2.40188
chr9	42908911	42914131	ENSCAFG00000018780	ENSCAFT00000036036	-	RAB34	protein_coding	1	0.769231	3	0.916827	1	0.000411868	2.06333
chr7	1645580	1658556	ENSCAFG00000010784	ENSCAFT00000017160	-	TNNI1	protein_coding	1	0.356589	9	non-RT	non-RT	0.00041474	1.66153
chr20	26809958	26811600	ENSCAFG00000035403	Untranscribed	+	ENSCAFT00000052849	lincRNA	0.99942	0.875	1	NA	NA	0.00041608	3.44265
chr15	18160817	18178389	ENSCAFG00000005483	ENSCAFT00000008831	+	ARHGEF40	protein_coding	1	0.834286	7	2.92345e-34	1.74998e-30	0.000424029	1.45211
chr9	37437848	37492993	ENSCAFG00000018150	Untranscribed	-	HNF1B	protein_coding	1	0.980036	1	NA	NA	0.000424769	3.66395
chrX	38994591	39039315	ENSCAFG00000031215	ENSCAFT00000048568	-	CXorf36	protein_coding	1	0.44519	13	non-RT	non-RT	0.000435016	3.61363
chr6	37050256	37054750	ENSCAFG00000019227	ENSCAFT00000030516	-	GLIS2	protein_coding	1	0.477273	5	non-RT	non-RT	0.000437285	2.14298
chr20	52285085	52293799	ENSCAFG00000018220	ENSCAFT00000028946	-	PEX11G	protein_coding	1	0.62069	6	8.78953e-188	8.05825e-184	0.000443398	1.60803
chr27	19781557	19795147	ENSCAFG00000010955	Untranscribed	+	PTHLH	protein_coding	0.999999	0.82963	3	NA	NA	0.00044579	2.56137
chr3	61945820	61946851	ENSCAFG00000031287	ENSCAFT00000047574	-	ENSCAFT00000047574	protein_coding	1	0.9	1	non-RT	non-RT	0.000446896	1.75408
chr3	70232061	70236572	ENSCAFG00000015705	ENSCAFT00000024872	+	MSX1	protein_coding	1	0.466667	7	non-RT	non-RT	0.000459061	2.68701
chr4	86703260	86793553	ENSCAFG00000019081	ENSCAFT00000030300	+	MYO10	protein_coding	1	0.82816	7	non-RT	non-RT	0.000461504	1.57312
chr20	26589563	26750109	ENSCAFG00000006777	ENSCAFT00000010923	+	ADAMTS9	protein_coding	1	0.761371	7	non-RT	non-RT	0.000465025	2.82815
chr25	31478349	31671089	ENSCAFG00000008918	Untranscribed	+	EBF2	protein_coding	1	0.977686	2	NA	NA	0.000470931	4.16792
chr25	26258045	26300081	ENSCAFG00000037704	Untranscribed	-	ENSCAFT00000052617	lincRNA	1	0.97381	3	NA	NA	0.000478771	3.26307
chr17	21093357	21107694	ENSCAFG00000004676	Untranscribed	-	CGREF1	protein_coding	1	0.86014	11	NA	NA	0.000479946	1.93215
chr2	58946404	58957221	ENSCAFG00000028599	ENSCAFT00000043985	+	DOK4	protein_coding	1	0.787037	3	5.02843e-34	3.00197e-30	0.000483951	1.2566
chr14	7936904	7958861	ENSCAFG00000001645	ENSCAFT00000002584	-	ENSCAFT00000002584	protein_coding	1	0.260274	39	non-RT	non-RT	0.000485952	3.21696
chr18	44539710	44547052	ENSCAFG00000038327	ENSCAFT00000059342	-	ENSCAFT00000059342	lincRNA	1	0.712329	2	non-RT	non-RT	0.000487196	1.87714
chrX	80360974	80429657	ENSCAFG00000017944	Untranscribed	+	TBC1D8B	protein_coding	1	0.911079	3	NA	NA	0.000499317	1.9413
chr17	50634286	50653930	ENSCAFG00000009005	Untranscribed	+	CYP26B1	protein_coding	1	0.80102	2	NA	NA	0.000502273	2.17079
chr24	36498135	36503604	ENSCAFG00000011499	ENSCAFT00000018234	+	SNAI1	protein_coding	1	0.962963	1	1.28568e-15	5.77787e-12	0.000502273	2.75971
chr6	38905730	38915032	ENSCAFG00000019449	ENSCAFT00000030930	-	SLC9A3R2	protein_coding	0.999054	0.892473	3	4.57478e-34	2.73297e-30	0.00050299	2.24514
chr11	26272900	26458713	ENSCAFG00000001315	ENSCAFT00000002052	+	CTNNA1	protein_coding	1	0.810011	10	non-RT	non-RT	0.000504554	0.994912
chr17	12312348	12350869	ENSCAFG00000037581	Untranscribed	+	ENSCAFT00000053483	lincRNA	1	0.992208	1	NA	NA	0.000509375	3.19994
chr4	35312818	35592684	ENSCAFG00000016257	ENSCAFT00000025788	-	MCC	protein_coding	1	0.506791	29	non-RT	non-RT	0.000509375	1.058
chr38	15539029	15544319	ENSCAFG00000011340	ENSCAFT00000018023	+	HLX	protein_coding	1	0.884615	3	2.57367e-24	1.36147e-20	0.000510832	1.34171
chr18	17103303	17133006	ENSCAFG00000004274	Untranscribed	-	LRRC17	protein_coding	1	0.96633	2	NA	NA	0.000511964	3.36419
chr5	82093891	82102168	ENSCAFG00000020367	Untranscribed	-	PLEKHG4	protein_coding	1	0.878049	2	NA	NA	0.000517315	2.06829
chr15	29587867	29672329	ENSCAFG00000006091	ENSCAFT00000009854	-	KITLG	protein_coding	1	0.49763	9	non-RT	non-RT	0.000522181	2.83358
chr23	6372306	6524382	ENSCAFG00000004768	Untranscribed	+	STAC	protein_coding	1	0.95	3	NA	NA	0.000522338	3.10216
chr38	19683202	19725518	ENSCAFG00000013250	Untranscribed	+	RGS5	protein_coding	1	0.990544	1	NA	NA	0.000522338	5.81598
chr9	55240314	55283679	ENSCAFG00000020082	ENSCAFT00000045981	-	DNM1	protein_coding	1	0.457686	16	7.8053e-45	5.1515e-41	0.000526659	1.39796
chr1	107492587	107507004	ENSCAFG00000003886	Untranscribed	+	PLEKHA4	protein_coding	0.999782	0.784722	5	NA	NA	0.000541992	2.0636
chr1	119123015	119200463	ENSCAFG00000007486	ENSCAFT00000048007	+	CEP89	protein_coding	1	0.337209	23	non-RT	non-RT	0.000542346	1.09977
chr18	34806369	34946658	ENSCAFG00000007335	Untranscribed	+	CCDC73	protein_coding	1	0.861626	4	NA	NA	0.000551554	1.847
chr16	8690084	8691614	ENSCAFG00000033915	ENSCAFT00000056341	-	ENSCAFT00000056341	lincRNA	0.930807	0.266667	9	non-RT	non-RT	0.000555587	3.20125
chr30	36974802	36990110	ENSCAFG00000017820	ENSCAFT00000028271	+	CD276	protein_coding	1	0.686275	6	non-RT	non-RT	0.000558927	1.09379
chr37	11340583	11341743	ENSCAFG00000031112	ENSCAFT00000047282	+	ENSCAFT00000047282	protein_coding	1	1	0	4.91592e-67	3.69874e-63	0.000558927	1.51899
chr1	107116682	107130768	ENSCAFG00000003698	ENSCAFT00000045555	+	TEAD2	protein_coding	0.999999	0.65	4	2.33832e-32	1.37119e-28	0.000569625	1.66192
chr5	39148868	39167758	ENSCAFG00000017933	ENSCAFT00000044728	-	ENSCAFT00000044728	protein_coding	1	0.692661	15	non-RT	non-RT	0.000577002	2.57444
chr5	78450492	78609987	ENSCAFG00000020243	ENSCAFT00000032240	-	ZFHX3	protein_coding	1	0.874529	4	non-RT	non-RT	0.000579586	0.969498
chr26	18161240	18185707	ENSCAFG00000034861	ENSCAFT00000055358	+	ENSCAFT00000055358	lincRNA	1	0.831967	2	6.25291e-58	4.49834e-54	0.000592934	1.20988
chr2	84515843	84525894	ENSCAFG00000016575	Untranscribed	-	DRAXIN	protein_coding	1	0.95	1	NA	NA	0.000604959	3.6911
chr13	3204993	3363268	ENSCAFG00000000587	Untranscribed	+	GRHL2	protein_coding	1	0.972819	5	NA	NA	0.000618957	2.88929
chr14	40302816	40304321	ENSCAFG00000002948	ENSCAFT00000004722	-	HOXA4	protein_coding	1	0.466667	5	5.50159e-06	0.0165213	0.000621417	3.0254
chr20	52942076	52949053	ENSCAFG00000018506	ENSCAFT00000029385	+	ANGPTL4	protein_coding	1	0.681159	5	5.70054e-142	5.09971e-138	0.000622276	3.07903
chr8	15221828	15236678	ENSCAFG00000013690	Untranscribed	+	PAX9	protein_coding	1	0.97973	1	NA	NA	0.000622276	3.43027
chr18	43851114	43853536	ENSCAFG00000036611	Untranscribed	+	ENSCAFT00000059424	lincRNA	1	1	0	NA	NA	0.000629272	5.64553
chr5	60320850	60347393	ENSCAFG00000019602	ENSCAFT00000049615	-	PLEKHG5	protein_coding	1	0.592453	6	6.72117e-19	3.22347e-15	0.000629272	1.95838
chr10	90359	110643	ENSCAFG00000000060	ENSCAFT00000000089	-	ITGA7	protein_coding	1	0.47549	14	2.54332e-25	1.36475e-21	0.000629377	1.79075
chr1	111635008	111641310	ENSCAFG00000004761	Untranscribed	+	LYPD3	protein_coding	1	0.936508	1	NA	NA	0.000647488	2.47238
chr17	59525192	59531144	ENSCAFG00000011804	ENSCAFT00000018735	+	CIART	protein_coding	1	0.40678	5	non-RT	non-RT	0.000648921	2.62335
chr23	51482718	51492566	ENSCAFG00000008904	Untranscribed	-	SHOX2	protein_coding	1	0.918367	4	NA	NA	0.000654749	3.26169
chr3	47044075	47044950	ENSCAFG00000029873	ENSCAFT00000045222	-	ENSCAFT00000045222	protein_coding	0.995012	0.375	4	2.63314e-76	2.05964e-72	0.000659516	3.41818
chr6	25413040	25432635	ENSCAFG00000018027	ENSCAFT00000028637	+	GPRC5B	protein_coding	1	0.307692	10	non-RT	non-RT	0.000661457	2.84307
chr1	68207168	68262496	ENSCAFG00000032976	ENSCAFT00000055496	-	ENSCAFT00000055496	lincRNA	1	0.83906	5	non-RT	non-RT	0.000668216	1.53431
chr31	34020542	34021667	ENSCAFG00000034055	ENSCAFT00000059439	+	ENSCAFT00000059439	lincRNA	0.900855	0.272727	4	5.48954e-88	4.48002e-84	0.000669022	4.58606
chrX	118656049	118776666	ENSCAFG00000019116	ENSCAFT00000030362	+	MAMLD1	protein_coding	1	0.606965	8	non-RT	non-RT	0.000669022	1.36946
chr4	34605355	34609019	ENSCAFG00000016091	Untranscribed	+	SNCG	protein_coding	0.726994	0.777778	2	NA	NA	0.000670428	2.1841
chr2	34334949	34467309	ENSCAFG00000005624	ENSCAFT00000009094	+	DIP2C	protein_coding	1	0.625094	10	non-RT	non-RT	0.000673595	1.38478
chr9	36761876	36768415	ENSCAFG00000017853	Untranscribed	+	LHX1	protein_coding	1	0.953846	1	NA	NA	0.000676743	4.97353
chr32	29565662	29568685	ENSCAFG00000024694	Untranscribed	-	ENSCAFT00000018080	protein_coding	0.99976	0.833333	2	NA	NA	0.000678003	4.2171
chr10	33310448	33364990	ENSCAFG00000001911	ENSCAFT00000003039	+	ALDH1L2	protein_coding	1	0.26422	21	6.15958e-76	4.8131e-72	0.000679055	1.78861
chr33	10983060	11195336	ENSCAFG00000009721	ENSCAFT00000015434	+	ALCAM	protein_coding	1	0.370877	20	non-RT	non-RT	0.000679384	1.44595
chr17	7838986	7845692	ENSCAFG00000039608	Untranscribed	+	ENSCAFT00000053272	lincRNA	1	0.940299	1	NA	NA	0.000687028	5.70006
chr9	15207597	15218948	ENSCAFG00000010982	Untranscribed	-	FAM20A	protein_coding	1	0.823009	2	NA	NA	0.000698244	2.79991
chr13	37442695	37502589	ENSCAFG00000001433	ENSCAFT00000047267	-	PLEC	protein_coding	1	0.914716	11	0.0718773	1	0.000707876	1.6456
chr7	30366050	30406268	ENSCAFG00000015316	ENSCAFT00000024316	+	GPR161	protein_coding	1	0.248756	20	non-RT	non-RT	0.000707929	1.85423
chrX	8188098	8189303	ENSCAFG00000028606	ENSCAFT00000045300	+	ENSCAFT00000045300	protein_coding	0.764434	0.25	6	non-RT	non-RT	0.000707929	4.10401
chr5	82661814	82667404	ENSCAFG00000020416	ENSCAFT00000032517	-	CMTM3	protein_coding	1	0.909091	2	0.108429	1	0.000708684	1.30497
chr10	11445736	11518817	ENSCAFG00000039202	Untranscribed	-	ENSCAFT00000055844	lincRNA	1	0.982192	4	NA	NA	0.000713901	1.42263
chr7	36087108	36522653	ENSCAFG00000015845	ENSCAFT00000048512	+	KIF26B	protein_coding	1	0.300574	38	5.44004e-49	3.68889e-45	0.000714271	1.84822
chr33	4049127	4105499	ENSCAFG00000023663	Untranscribed	+	ENSCAFT00000014469	protein_coding	1	0.991119	1	NA	NA	0.000715664	4.14924
chr6	6633050	6652557	ENSCAFG00000012970	Untranscribed	+	MLXIPL	protein_coding	1	0.876923	3	NA	NA	0.000744072	2.59279
chr25	11231724	11407514	ENSCAFG00000006701	ENSCAFT00000010807	+	FLT1	protein_coding	1	0.643711	9	non-RT	non-RT	0.000746581	2.18927
chr32	32311096	32317070	ENSCAFG00000035513	Untranscribed	+	ENSCAFT00000055339	lincRNA	0.998665	0.79661	3	NA	NA	0.000758492	3.01926
chr17	51008550	51229277	ENSCAFG00000009033	ENSCAFT00000049149	-	DYSF	protein_coding	1	0.588129	14	1.95368e-18	9.28583e-15	0.000761916	2.28597
chr15	7173953	7200437	ENSCAFG00000033059	Untranscribed	+	ENSCAFT00000053402	lincRNA	1	0.837121	7	NA	NA	0.000770397	2.72012
chr6	31183343	31192619	ENSCAFG00000034351	ENSCAFT00000055092	+	ENSCAFT00000055092	lincRNA	1	0.369565	12	5.20152e-73	4.01505e-69	0.000770397	3.57305
chr7	26316	32931	ENSCAFG00000010274	Untranscribed	+	CHI3L1	protein_coding	1	0.878788	1	NA	NA	0.000770397	4.3368
chr5	29659261	29679771	ENSCAFG00000023699	Untranscribed	+	ANGPTL5	protein_coding	1	0.960976	2	NA	NA	0.000772926	2.19306
chr17	58648839	58660663	ENSCAFG00000011319	ENSCAFT00000018002	-	PIAS3	protein_coding	1	0.830508	3	2.59334e-12	1.0516e-08	0.000774873	0.873793
chr24	38884197	38894938	ENSCAFG00000035280	Untranscribed	-	ENSCAFT00000053354	lincRNA	1	0.82243	2	NA	NA	0.000778422	2.70309
chr6	6957694	7006434	ENSCAFG00000013367	ENSCAFT00000045638	-	HIP1	protein_coding	1	0.701149	7	non-RT	non-RT	0.000789651	1.24491
chr5	66283528	66284598	ENSCAFG00000019915	ENSCAFT00000031682	-	FOXL1	protein_coding	1	0.6	4	0.00104957	1	0.000790838	2.84655
chr6	38940787	38944126	ENSCAFG00000031645	ENSCAFT00000049188	-	ENSCAFT00000049188	protein_coding	0.891817	0.242424	8	4.46227e-08	0.000153011	0.000794783	2.23804
chr14	19883733	19920718	ENSCAFG00000002069	ENSCAFT00000031580	+	COL1A2	protein_coding	1	0.813008	3	non-RT	non-RT	0.000795269	2.43819
chr20	45221776	45237415	ENSCAFG00000028977	Untranscribed	+	ENSCAFT00000046591	protein_coding	0.939377	0.775641	9	NA	NA	0.000800902	1.92333
chr5	9547047	9561375	ENSCAFG00000011022	ENSCAFT00000017596	+	ROBO4	protein_coding	1	0.923077	2	non-RT	non-RT	0.000801828	1.98904
chr7	42409061	42417791	ENSCAFG00000017072	ENSCAFT00000027034	-	ENSCAFT00000027034	protein_coding	1	0.287356	20	0.00335521	1	0.000801828	2.15808
chr32	22223492	22320300	ENSCAFG00000032716	ENSCAFT00000044650	-	EMCN	protein_coding	1	0.443182	16	non-RT	non-RT	0.000809896	2.87356
chr20	22353556	22370553	ENSCAFG00000034848	Untranscribed	+	ENSCAFT00000058063	lincRNA	1	0.946746	2	NA	NA	0.00081587	2.27292
chr1	104092689	104109459	ENSCAFG00000031827	ENSCAFT00000046523	+	ENSCAFT00000046523	protein_coding	1	0.610778	9	non-RT	non-RT	0.000818084	1.33716
chr2	55174106	55258400	ENSCAFG00000007950	ENSCAFT00000012709	+	MAP1B	protein_coding	1	0.350356	13	non-RT	non-RT	0.000818084	2.21474
chr15	19128105	19128917	ENSCAFG00000005688	ENSCAFT00000009168	-	PHLDA1	protein_coding	1	1	0	7.08681e-06	0.0210691	0.000824763	2.21765
chr1	68145106	68201230	ENSCAFG00000001114	ENSCAFT00000001707	-	ARHGAP18	protein_coding	1	0.839572	7	0.0169957	1	0.000831668	1.364
chr4	8441854	8653501	ENSCAFG00000012047	Untranscribed	-	CAPN9	protein_coding	1	0.967864	3	NA	NA	0.000835042	1.97936
chr18	20457610	20635275	ENSCAFG00000006381	Untranscribed	-	SEMA3C	protein_coding	1	0.916667	4	NA	NA	0.000839468	2.68552
chr21	23033455	23042446	ENSCAFG00000005386	ENSCAFT00000008665	-	SERPINH1	protein_coding	1	0.955056	2	non-RT	non-RT	0.000839468	2.18725
chr22	7597955	7626800	ENSCAFG00000038468	Untranscribed	-	ENSCAFT00000058327	lincRNA	1	0.972222	1	NA	NA	0.000839468	3.41003
chr33	12531067	12538379	ENSCAFG00000037972	Untranscribed	-	ENSCAFT00000051530	lincRNA	1	0.821918	3	NA	NA	0.000843509	2.6654
chr14	19426685	19431295	ENSCAFG00000002046	ENSCAFT00000003236	+	GNG11	protein_coding	1	0.978261	1	non-RT	non-RT	0.000857462	2.06261
chr22	58512484	58564772	ENSCAFG00000006062	ENSCAFT00000009808	-	COL4A1	protein_coding	1	0.661417	65	non-RT	non-RT	0.000857603	1.63344
chr18	50991445	50997063	ENSCAFG00000028875	ENSCAFT00000043256	+	CD248	protein_coding	1	0.875	2	1.90866e-15	8.53555e-12	0.00085968	1.96906
chr3	53864790	53885543	ENSCAFG00000012858	ENSCAFT00000020402	+	ZSCAN2	protein_coding	1	0.594203	5	non-RT	non-RT	0.000865031	1.13787
chr31	37692794	37712093	ENSCAFG00000031322	ENSCAFT00000049673	+	PDXK	protein_coding	1	0.96875	2	6.67055e-68	5.04427e-64	0.000868704	1.72389
chr1	92999494	93041135	ENSCAFG00000002072	Untranscribed	-	SPATA6L	protein_coding	1	0.846154	5	NA	NA	0.000876379	1.29751
chr36	29606778	29647754	ENSCAFG00000035775	Untranscribed	+	ENSCAFT00000051372	lincRNA	1	0.98044	3	NA	NA	0.000878335	3.61892
chr28	40038592	40049595	ENSCAFG00000024645	ENSCAFT00000038001	-	BNIP3	protein_coding	1	0.854545	2	non-RT	non-RT	0.000881002	3.18489
chr10	128775	129899	ENSCAFG00000031189	ENSCAFT00000043583	+	ENSCAFT00000043583	protein_coding	1	1	0	1	1	0.000886352	1.25096
chr26	18161463	18238842	ENSCAFG00000011301	ENSCAFT00000035670	+	CORO1C	protein_coding	1	0.888745	3	1.66693e-57	1.19569e-53	0.000901068	0.951594
chr3	59775332	59829050	ENSCAFG00000039086	ENSCAFT00000057973	-	ENSCAFT00000057973	lincRNA	1	0.83054	4	non-RT	non-RT	0.000901068	1.04941
chr3	63508497	63884675	ENSCAFG00000015135	ENSCAFT00000024036	+	LDB2	protein_coding	1	0.742888	10	non-RT	non-RT	0.000901068	1.35888
chr9	5700922	5714204	ENSCAFG00000004595	Untranscribed	+	ENSCAFT00000044789	protein_coding	0.999523	0.833333	2	NA	NA	0.000901068	3.4928
chr12	23360450	23476025	ENSCAFG00000002348	Untranscribed	-	COL21A1	protein_coding	1	0.814719	5	NA	NA	0.000902423	3.71704
chr18	33191173	33233367	ENSCAFG00000031582	Untranscribed	-	EHF	protein_coding	1	0.976247	2	NA	NA	0.000912779	2.42612
chr5	82213465	82214679	ENSCAFG00000020383	ENSCAFT00000032461	+	B3GNT9	protein_coding	1	0.666667	1	0.778257	1	0.000912779	2.02852
chr8	63165404	63166643	ENSCAFG00000036370	ENSCAFT00000055161	-	ENSCAFT00000055161	lincRNA	1	0.5	6	non-RT	non-RT	0.000912779	2.16388
chr20	48637101	48642662	ENSCAFG00000038857	ENSCAFT00000054329	+	ENSCAFT00000054329	lincRNA	1	0.763636	4	1.79392e-92	1.48124e-88	0.000917531	1.4588
chr21	35153041	35546023	ENSCAFG00000007867	ENSCAFT00000012579	+	ENSCAFT00000012579	protein_coding	1	0.712395	32	non-RT	non-RT	0.000918586	1.435
chr1	95508764	95510152	ENSCAFG00000002169	ENSCAFT00000003407	+	NFIL3	protein_coding	1	0.923077	1	non-RT	non-RT	0.00093286	2.27959
chr5	19546555	19559308	ENSCAFG00000013730	Untranscribed	+	TMPRSS5	protein_coding	1	0.897638	1	NA	NA	0.00093286	2.41665
chr20	44450100	44456253	ENSCAFG00000014687	Untranscribed	-	TMEM59L	protein_coding	1	0.852459	2	NA	NA	0.000939097	3.19554
chr24	11655587	11660100	ENSCAFG00000032703	ENSCAFT00000044721	-	ENSCAFT00000044721	protein_coding	1	0.733333	8	8.84513e-82	7.06726e-78	0.000939097	1.94547
chr37	25273930	25322956	ENSCAFG00000014919	ENSCAFT00000046131	+	STK36	protein_coding	1	0.622449	12	0.578351	1	0.000939516	0.688203
chr3	27679048	27687182	ENSCAFG00000036358	Untranscribed	-	ENSCAFT00000054297	lincRNA	1	0.975309	1	NA	NA	0.000943838	5.6444
chr20	44180964	44187824	ENSCAFG00000014475	ENSCAFT00000023019	+	HOMER3	protein_coding	1	0.926471	1	1.47961e-09	5.4287e-06	0.000950742	1.69915
chr30	37367815	37473323	ENSCAFG00000017833	Untranscribed	+	CCDC33	protein_coding	1	0.891943	3	NA	NA	0.000953488	2.55851
chr10	5867127	5983681	ENSCAFG00000032804	Untranscribed	+	ENSCAFT00000050580	lincRNA	1	0.934764	5	NA	NA	0.000960786	1.46761
chr12	1285461	1288793	ENSCAFG00000000640	ENSCAFT00000000984	+	HSPA1B	protein_coding	1	0.424242	18	5.64352e-38	3.5035e-34	0.000972217	4.66059
chr3	1082216	1123939	ENSCAFG00000031165	Untranscribed	-	ENSCAFT00000047624	protein_coding	1	0.889688	2	NA	NA	0.000986817	2.68838
chr9	37884658	37907127	ENSCAFG00000018182	ENSCAFT00000028893	+	MMP28	protein_coding	1	0.321429	19	1.65968e-61	1.21422e-57	0.00100009	2.1583
chr25	27219301	27220227	ENSCAFG00000008104	ENSCAFT00000012906	+	ENSCAFT00000012906	protein_coding	1	0.777778	1	2.13508e-36	1.30453e-32	0.00102596	3.23192
chr9	4314710	4315618	ENSCAFG00000028615	ENSCAFT00000043000	+	ENSCAFT00000043000	protein_coding	1	1	0	8.64982e-06	0.0255948	0.00102715	2.05928
chr34	499431	520563	ENSCAFG00000035261	Untranscribed	+	ENSCAFT00000056799	lincRNA	1	0.971564	1	NA	NA	0.00104215	2.23241
chr1	85357349	85363695	ENSCAFG00000033190	Untranscribed	+	ENSCAFT00000058671	lincRNA	1	0.920635	2	NA	NA	0.00104476	3.35712
chr20	45179260	45213328	ENSCAFG00000024064	Untranscribed	+	ENSCAFT00000003222	protein_coding	1	0.967647	2	NA	NA	0.00106838	3.70151
chr18	47043588	47068256	ENSCAFG00000010329	ENSCAFT00000016436	-	OSBPL5	protein_coding	1	0.71022	6	non-RT	non-RT	0.00106922	1.17997
chr5	1273864	1316834	ENSCAFG00000009823	Untranscribed	+	IGSF9B	protein_coding	1	0.948718	2	NA	NA	0.00106922	2.53923
chr10	474082	476496	ENSCAFG00000000110	ENSCAFT00000000176	+	MYL6B	protein_coding	1	0.375	5	2.09594e-21	1.053e-17	0.00107012	1.51289
chr27	3076124	3090670	ENSCAFG00000025220	ENSCAFT00000039088	-	ACVRL1	protein_coding	1	0.944828	1	non-RT	non-RT	0.00107012	1.48663
chr30	8924848	9007249	ENSCAFG00000009869	ENSCAFT00000015689	-	EHD4	protein_coding	1	0.859223	6	non-RT	non-RT	0.00108385	0.890946
chr20	55824410	55828980	ENSCAFG00000019175	ENSCAFT00000030440	+	TBXA2R	protein_coding	1	0.6	4	0.000657616	1	0.00108528	2.27955
chr10	26423924	26474431	ENSCAFG00000001420	ENSCAFT00000048524	+	TMEM184B	protein_coding	1	0.849505	3	1.03569e-09	3.82168e-06	0.00108881	1.4583
chr21	6112878	6265458	ENSCAFG00000037891	Untranscribed	+	ENSCAFT00000054292	lincRNA	1	0.912131	12	NA	NA	0.00109005	1.5928
chr6	37015333	37017351	ENSCAFG00000019224	ENSCAFT00000030511	-	VASN	protein_coding	1	0.85	1	4.90914e-25	2.62737e-21	0.00109005	2.14882
chr7	80950042	80974511	ENSCAFG00000029384	Untranscribed	+	ENSCAFT00000043311	protein_coding	1	0.979508	2	NA	NA	0.00109005	3.86182
chr8	69299777	69301387	ENSCAFG00000040642	Untranscribed	+	ENSCAFT00000050349	lincRNA	0.999994	0.9375	1	NA	NA	0.00109106	5.06625
chr7	60736854	60949331	ENSCAFG00000018115	Untranscribed	+	CDH2	protein_coding	1	0.978814	2	NA	NA	0.00109277	3.03884
chr10	20132187	20133411	ENSCAFG00000039180	ENSCAFT00000056505	+	ENSCAFT00000056505	lincRNA	1	0.583333	4	non-RT	non-RT	0.00109312	2.82916
chr11	18508272	18527773	ENSCAFG00000000723	Untranscribed	+	KIAA1024L	protein_coding	1	0.979487	1	NA	NA	0.00109505	3.50452
chr3	73424210	73494409	ENSCAFG00000016161	ENSCAFT00000025658	-	FAM114A1	protein_coding	1	0.731812	8	non-RT	non-RT	0.00109505	0.968235
chr15	6044770	6068459	ENSCAFG00000023898	ENSCAFT00000044513	-	MAP7D1	protein_coding	1	0.923729	3	2.52757e-53	1.77157e-49	0.00110149	0.938
chr10	21429855	21497929	ENSCAFG00000000873	ENSCAFT00000044889	+	KIAA1644	protein_coding	1	0.347059	21	non-RT	non-RT	0.00110335	2.20922
chr6	38837964	38865503	ENSCAFG00000019424	ENSCAFT00000030883	+	PKD1	protein_coding	1	0.905455	6	1	1	0.0011112	1.30699
chr18	38653740	38654705	ENSCAFG00000031658	ENSCAFT00000044609	-	ENSCAFT00000044609	protein_coding	1	0.666667	2	9.70338e-20	4.7304e-16	0.00111865	2.60559
chr26	28317989	28336780	ENSCAFG00000030031	ENSCAFT00000049800	+	ENSCAFT00000049800	protein_coding	1	0.251337	15	0.959041	1	0.00111865	2.54202
chr25	46049471	46131191	ENSCAFG00000012014	ENSCAFT00000019079	+	SH3BP4	protein_coding	1	0.511628	10	non-RT	non-RT	0.00113265	1.90118
chr2	61555486	61559414	ENSCAFG00000032579	Untranscribed	+	IRX3	protein_coding	0.999812	0.820513	1	NA	NA	0.00113814	2.87683
chr23	44280962	44426531	ENSCAFG00000008356	ENSCAFT00000013268	-	WWTR1	protein_coding	1	0.841924	28	0.0127659	1	0.00113814	1.30064
chr5	17684919	17733993	ENSCAFG00000038477	ENSCAFT00000054373	-	ENSCAFT00000054373	lincRNA	1	0.322449	14	non-RT	non-RT	0.00114842	1.95732
chr30	14003477	14061025	ENSCAFG00000013925	ENSCAFT00000022132	+	SEMA6D	protein_coding	1	0.798261	5	non-RT	non-RT	0.0011567	1.32879
chr19	31816450	31820108	ENSCAFG00000037503	ENSCAFT00000058049	+	ENSCAFT00000058049	lincRNA	1	0.388889	7	non-RT	non-RT	0.00116528	1.59864
chr9	60349878	60371832	ENSCAFG00000020277	ENSCAFT00000032295	+	LHX6	protein_coding	1	0.50431	11	5.56687e-15	2.46056e-11	0.00116528	2.8618
chr9	21011050	21018066	ENSCAFG00000015902	ENSCAFT00000025201	+	P3H4	protein_coding	1	0.542857	11	5.28175e-25	2.82362e-21	0.00116945	1.57645
chr2	32220871	32254413	ENSCAFG00000005468	ENSCAFT00000008866	-	PFKP	protein_coding	0.92068	0.60597	16	non-RT	non-RT	0.00117867	2.26393
chr1	110525330	110568170	ENSCAFG00000036211	Untranscribed	+	ENSCAFT00000054952	lincRNA	1	0.838785	10	NA	NA	0.00118745	1.37389
chr26	29569754	29574051	ENSCAFG00000014533	ENSCAFT00000023085	-	2020-09-05	protein_coding	1	0.666667	4	non-RT	non-RT	0.00119107	1.5736
chr15	463917	494693	ENSCAFG00000002500	ENSCAFT00000023821	+	SLC2A1	protein_coding	1	0.684039	12	non-RT	non-RT	0.00119162	2.63017
chr18	47932307	47958008	ENSCAFG00000010478	ENSCAFT00000016647	-	CTTN	protein_coding	1	0.891051	2	1.38061e-14	6.04429e-11	0.00119162	0.865839
chr38	366656	416168	ENSCAFG00000009564	ENSCAFT00000015202	+	ATP2B4	protein_coding	1	0.791919	4	non-RT	non-RT	0.001202	1.34824
chr1	110721635	110735945	ENSCAFG00000004668	Untranscribed	-	IGSF23	protein_coding	1	0.874126	7	NA	NA	0.00120705	2.87507
chr5	39567971	39583403	ENSCAFG00000018019	Untranscribed	+	CENPV	protein_coding	1	0.896104	2	NA	NA	0.00120705	2.87902
chr8	63705314	63707175	ENSCAFG00000017684	ENSCAFT00000028054	-	GSC	protein_coding	0.982384	0.277778	6	non-RT	non-RT	0.00120902	3.92396
chr18	45901154	45906898	ENSCAFG00000034893	Untranscribed	+	ENSCAFT00000052890	lincRNA	1	0.947368	1	NA	NA	0.00120978	5.51041
chr20	9358197	9378248	ENSCAFG00000005553	Untranscribed	+	OXTR	protein_coding	1	0.95	2	NA	NA	0.00122285	3.79294
chr35	4703826	4730408	ENSCAFG00000034770	Untranscribed	+	ENSCAFT00000057665	lincRNA	1	0.977358	1	NA	NA	0.00122502	3.73669
chr5	1082047	1165229	ENSCAFG00000009810	ENSCAFT00000015578	-	JAM3	protein_coding	1	0.421179	15	non-RT	non-RT	0.00123122	2.16667
chr24	17668065	17669120	ENSCAFG00000030551	ENSCAFT00000046350	-	ENSCAFT00000046350	protein_coding	1	0.6	3	1.77645e-51	1.22717e-47	0.00124367	2.88053
chr5	67335351	67346759	ENSCAFG00000034959	ENSCAFT00000051319	-	ENSCAFT00000051319	lincRNA	1	0.631579	5	non-RT	non-RT	0.00124402	1.92598
chr24	14204533	14252191	ENSCAFG00000005890	Untranscribed	+	HAO1	protein_coding	1	0.981092	3	NA	NA	0.0012472	3.18617
chr9	923825	968512	ENSCAFG00000005700	ENSCAFT00000009191	-	BAIAP2	protein_coding	1	0.804933	3	8.31289e-32	4.83727e-28	0.00124754	1.27159
chr28	4478378	4535805	ENSCAFG00000007165	Untranscribed	-	ENSCAFT00000039603	protein_coding	1	0.783972	6	NA	NA	0.00125527	1.47885
chr7	39138381	39247212	ENSCAFG00000016185	ENSCAFT00000043899	+	ENAH	protein_coding	1	0.525735	11	non-RT	non-RT	0.00127639	1.67498
chr38	22023393	22051535	ENSCAFG00000025205	Untranscribed	-	ATP1A4	protein_coding	1	0.97153	1	NA	NA	0.00128058	3.93089
chr2	34761743	34773579	ENSCAFG00000023602	ENSCAFT00000043349	-	ECSCR	protein_coding	1	0.720339	3	0.0430424	1	0.00128288	2.25511
chr8	48924035	48945082	ENSCAFG00000017101	ENSCAFT00000027088	-	TGFB3	protein_coding	1	0.471429	9	non-RT	non-RT	0.00128307	1.74704
chr5	30995909	31023535	ENSCAFG00000015484	ENSCAFT00000024555	-	WSCD1	protein_coding	1	0.336957	15	non-RT	non-RT	0.00128625	2.90647
chr8	27915318	27990186	ENSCAFG00000014633	ENSCAFT00000023235	+	FRMD6	protein_coding	1	0.631016	6	non-RT	non-RT	0.00131302	0.917703
chr38	20658103	20693250	ENSCAFG00000013079	ENSCAFT00000020753	+	OLFML2B	protein_coding	1	0.524217	18	non-RT	non-RT	0.00131338	2.01114
chr6	11557511	11579041	ENSCAFG00000015701	ENSCAFT00000024884	-	CYTH3	protein_coding	0.999971	0.906977	3	non-RT	non-RT	0.00131446	1.49027
chr33	30278598	30299131	ENSCAFG00000034410	Untranscribed	-	ENSCAFT00000056668	lincRNA	1	0.95122	2	NA	NA	0.0013221	2.59362
chr10	1357229	1463472	ENSCAFG00000000195	Untranscribed	+	SHMT2	protein_coding	1	0.891714	29	NA	NA	0.00132291	1.8902
chr9	3738846	3761555	ENSCAFG00000031523	ENSCAFT00000049101	+	ENSCAFT00000049101	protein_coding	1	0.387665	28	non-RT	non-RT	0.00132291	1.80745
chr4	21410036	21412548	ENSCAFG00000033582	Untranscribed	-	ENSCAFT00000053281	lincRNA	1	0.96	1	NA	NA	0.00133502	4.25195
chr5	31176346	31199082	ENSCAFG00000033349	Untranscribed	-	ENSCAFT00000059028	lincRNA	1	0.947137	2	NA	NA	0.00134892	2.72787
chr9	22140329	22159220	ENSCAFG00000016044	Untranscribed	+	TNS4	protein_coding	1	0.930851	4	NA	NA	0.00134892	3.10214
chr11	36514169	36805361	ENSCAFG00000001562	ENSCAFT00000002441	-	BNC2	protein_coding	1	0.455212	26	non-RT	non-RT	0.00135692	2.25292
chr1	113122820	113146105	ENSCAFG00000005133	ENSCAFT00000008260	-	LTBP4	protein_coding	1	0.623188	6	1.33042e-24	7.06322e-21	0.00137136	1.69522
chr10	67324702	67329172	ENSCAFG00000037728	Untranscribed	-	ENSCAFT00000054226	lincRNA	0.999999	0.840909	2	NA	NA	0.00137136	2.41638
chr6	8673396	8674676	ENSCAFG00000035809	Untranscribed	-	ENSCAFT00000056589	lincRNA	0.999608	0.916667	1	NA	NA	0.00137136	4.86755
chr7	32048183	32048689	ENSCAFG00000015633	Untranscribed	-	GREM2	protein_coding	0.654129	0.8	1	NA	NA	0.00137943	4.44455
chr5	14593175	14597904	ENSCAFG00000012079	ENSCAFT00000019198	+	MCAM	protein_coding	1	0.851064	2	4.54354e-17	2.1032e-13	0.0013905	2.62209
chr20	12578795	12600807	ENSCAFG00000035233	Untranscribed	+	ENSCAFT00000054845	lincRNA	1	0.995455	1	NA	NA	0.00139534	3.17686
chr24	31650233	31653387	ENSCAFG00000009354	ENSCAFT00000042987	+	TOX2	protein_coding	1	0.788956	4	non-RT	non-RT	0.00143115	2.93085
chr28	31794052	31942705	ENSCAFG00000012494	ENSCAFT00000019866	+	TACC2	protein_coding	1	0.661701	14	4.32582e-22	2.19751e-18	0.00143561	1.51249
chr5	62600531	62669625	ENSCAFG00000019732	ENSCAFT00000031375	+	SPSB1	protein_coding	1	0.852174	9	6.63603e-13	2.73935e-09	0.00147264	1.70247
chr7	14458435	14506246	ENSCAFG00000012838	ENSCAFT00000020377	-	ENSCAFT00000020377	protein_coding	1	0.608787	8	8.89638e-33	5.23819e-29	0.00148667	1.01595
chr17	35730172	35748776	ENSCAFG00000036821	Untranscribed	-	ENSCAFT00000058759	lincRNA	1	0.903226	2	NA	NA	0.00149289	2.36417
chr15	30036777	30100696	ENSCAFG00000033707	Untranscribed	-	ENSCAFT00000056093	lincRNA	1	0.971831	2	NA	NA	0.001494	1.99597
chr12	36938578	37118739	ENSCAFG00000002709	ENSCAFT00000004283	-	FILIP1	protein_coding	1	0.298723	20	non-RT	non-RT	0.00150629	2.71095
chr10	20498766	20564761	ENSCAFG00000000804	Untranscribed	-	FBLN1	protein_coding	1	0.890744	3	NA	NA	0.00152798	2.63036
chr14	43468877	43573628	ENSCAFG00000003100	ENSCAFT00000004974	+	FAM188B	protein_coding	1	0.313276	16	non-RT	non-RT	0.0015309	1.93802
chr1	113039093	113054415	ENSCAFG00000005104	ENSCAFT00000047661	-	ITPKC	protein_coding	0.998213	0.856209	2	2.06917e-21	1.03996e-17	0.0015594	1.46412
chr12	64664980	64794206	ENSCAFG00000003738	ENSCAFT00000036057	+	SOBP	protein_coding	1	0.310372	17	non-RT	non-RT	0.0015594	1.27111
chr12	68488812	68497793	ENSCAFG00000004005	Untranscribed	+	WISP3	protein_coding	1	0.910112	2	NA	NA	0.0015594	2.46546
chr2	19784198	20041500	ENSCAFG00000004568	Untranscribed	+	CUBN	protein_coding	1	0.846094	6	NA	NA	0.00156206	2.0214
chr1	105391498	105400071	ENSCAFG00000002820	ENSCAFT00000043610	-	SPACA6	protein_coding	1	0.976471	1	2.9731e-122	2.59909e-118	0.00157171	1.06935
chr1	113166306	113243276	ENSCAFG00000005286	Untranscribed	-	SPTBN4	protein_coding	1	0.921977	3	NA	NA	0.00157852	1.56538
chr6	48770516	48858817	ENSCAFG00000035471	Untranscribed	-	ENSCAFT00000056129	lincRNA	1	0.828992	5	NA	NA	0.00162459	1.83075
chr9	55558110	55589064	ENSCAFG00000020106	ENSCAFT00000046384	+	ENG	protein_coding	1	0.928803	2	0.294628	1	0.00162537	1.16153
chr1	44896837	45000582	ENSCAFG00000000577	ENSCAFT00000000892	+	TIAM2	protein_coding	1	0.441659	10	non-RT	non-RT	0.00165328	1.48576
chr10	16619447	16632922	ENSCAFG00000023004	ENSCAFT00000000865	-	ENSCAFT00000000865	protein_coding	1	0.955224	2	2.51923e-38	1.57099e-34	0.00165328	1.8267
chr38	2336019	2351385	ENSCAFG00000010198	ENSCAFT00000016185	-	RAB7B	protein_coding	1	0.555556	4	3.41234e-14	1.46969e-10	0.00165328	2.30482
chr7	58421554	58457593	ENSCAFG00000018089	Untranscribed	+	DSC3	protein_coding	1	0.983333	1	NA	NA	0.00165328	4.00443
chr4	57659350	57680981	ENSCAFG00000017855	ENSCAFT00000028332	+	SPARC	protein_coding	1	0.990741	1	8.9241e-09	3.16092e-05	0.00165898	1.45673
chr10	27055293	27082366	ENSCAFG00000001502	ENSCAFT00000044904	+	CARD10	protein_coding	1	0.662963	10	0.0745634	1	0.00166013	1.90166
chr9	12167139	12223684	ENSCAFG00000011740	ENSCAFT00000046303	-	PECAM1	protein_coding	1	0.906195	7	5.38957e-51	3.7091e-47	0.00166497	1.71508
chr13	4602402	4684254	ENSCAFG00000032147	Untranscribed	+	BAALC	protein_coding	1	0.821516	8	NA	NA	0.00166627	2.30905
chr5	82831939	82864030	ENSCAFG00000020413	ENSCAFT00000042972	-	CDH5	protein_coding	1	0.915625	7	non-RT	non-RT	0.00166749	1.94739
chr4	20556860	20607961	ENSCAFG00000013957	ENSCAFT00000022143	+	TSPAN15	protein_coding	1	0.637965	9	6.34354e-45	4.18864e-41	0.00167569	2.46088
chr8	12875435	12901737	ENSCAFG00000013182	ENSCAFT00000020927	-	EGLN3	protein_coding	1	0.665399	6	0.0545668	1	0.00167704	3.06401
chr9	45232975	45238978	ENSCAFG00000019130	ENSCAFT00000030382	+	FAM101B	protein_coding	1	0.6	7	5.42607e-11	2.09989e-07	0.00167811	2.44446
chr22	55567672	55609709	ENSCAFG00000006022	ENSCAFT00000009711	-	EFNB2	protein_coding	1	0.792857	3	1	1	0.00170085	1.97476
chr1	111486389	111491034	ENSCAFG00000004730	ENSCAFT00000007613	+	PLAUR	protein_coding	1	0.804348	2	3.54249e-111	3.04689e-107	0.00170985	2.36019
chr30	8059894	8068813	ENSCAFG00000009401	ENSCAFT00000014966	+	DLL4	protein_coding	1	0.955056	1	6.02821e-32	3.51565e-28	0.00171314	1.80739
chr21	35984551	35985927	ENSCAFG00000008082	ENSCAFT00000012878	+	RASSF10	protein_coding	0.990607	0.307692	5	2.63672e-93	2.18267e-89	0.00172012	4.3287
chr7	25933821	25992525	ENSCAFG00000014590	Untranscribed	+	TNFSF18	protein_coding	1	0.988075	1	NA	NA	0.00172126	2.37348
chr30	32322198	32388926	ENSCAFG00000017482	ENSCAFT00000038032	-	ITGA11	protein_coding	1	0.399281	19	non-RT	non-RT	0.0017246	2.28563
chr8	1507274	1679208	ENSCAFG00000010941	Untranscribed	+	SLC24A4	protein_coding	1	0.958115	5	NA	NA	0.00173952	2.0702
chr4	86649536	86921116	ENSCAFG00000019100	ENSCAFT00000030328	+	FAM134B	protein_coding	1	0.647145	17	non-RT	non-RT	0.00176463	1.43839
chr1	69160822	69302434	ENSCAFG00000034411	Untranscribed	+	ENSCAFT00000050531	lincRNA	1	0.92161	10	NA	NA	0.0017678	1.6605
chr5	15520839	15534238	ENSCAFG00000029322	ENSCAFT00000045172	+	SCN2B	protein_coding	1	0.263158	15	3.26457e-11	1.27449e-07	0.0017678	3.2053
chr5	14900208	14919121	ENSCAFG00000012430	ENSCAFT00000019729	+	BCL9L	protein_coding	1	0.94709	2	1.51521e-06	0.00474563	0.00177832	1.0671
chr3	52106578	52121640	ENSCAFG00000040031	Untranscribed	-	ENSCAFT00000054691	lincRNA	1	0.973333	1	NA	NA	0.0017896	3.66593
chr1	110525865	110527644	ENSCAFG00000004617	ENSCAFT00000007432	-	APOE	protein_coding	1	0.470588	5	1	1	0.0017941	2.02152
chr23	31892045	31893935	ENSCAFG00000033427	ENSCAFT00000054378	+	ENSCAFT00000054378	lincRNA	0.982384	0.277778	6	non-RT	non-RT	0.00179551	4.44375
chr9	60961251	60965663	ENSCAFG00000036107	ENSCAFT00000056312	-	ENSCAFT00000056312	lincRNA	1	0.727273	3	non-RT	non-RT	0.00180545	2.00216
chrX	42267208	42270692	ENSCAFG00000031300	ENSCAFT00000043828	+	MAGIX	protein_coding	1	0.823529	2	4.08777e-74	3.1717e-70	0.0018114	1.46859
chr21	22900934	22918268	ENSCAFG00000025252	Untranscribed	-	MOGAT2	protein_coding	1	0.982659	1	NA	NA	0.001815	3.01225
chr30	29748262	29777531	ENSCAFG00000017160	ENSCAFT00000027181	-	IGDCC4	protein_coding	1	0.330189	14	2.95575e-44	1.94282e-40	0.001815	2.27725
chr18	43139456	43173420	ENSCAFG00000009282	ENSCAFT00000014762	-	CREB3L1	protein_coding	1	0.344729	15	non-RT	non-RT	0.00182201	1.758
chr1	107477619	107484741	ENSCAFG00000003878	ENSCAFT00000006235	+	TULP2	protein_coding	0.999694	0.253521	16	1.10548e-108	9.45631e-105	0.00183232	3.30757
chr37	24135443	24191301	ENSCAFG00000039936	Untranscribed	-	ENSCAFT00000053573	lincRNA	1	0.985663	2	NA	NA	0.00183232	2.80055
chr27	26569894	26878913	ENSCAFG00000012391	ENSCAFT00000019685	-	PDE3A	protein_coding	1	0.534304	15	non-RT	non-RT	0.00183465	1.95225
chr36	28815197	28890642	ENSCAFG00000014597	ENSCAFT00000023277	+	ITGAV	protein_coding	1	0.793103	5	1.09569e-113	9.46348e-110	0.00183478	0.8395
chr2	18991647	19065057	ENSCAFG00000004488	Untranscribed	-	SLC39A12	protein_coding	1	0.975477	2	NA	NA	0.00183782	2.3299
chr22	31414366	31437626	ENSCAFG00000005187	ENSCAFT00000008371	-	EDNRB	protein_coding	1	0.543103	8	non-RT	non-RT	0.00184573	2.2521
chr26	10575289	10582992	ENSCAFG00000009042	Untranscribed	-	IQCD	protein_coding	1	0.831169	2	NA	NA	0.00186056	2.36837
chr24	559973	562211	ENSCAFG00000005153	ENSCAFT00000008304	+	CD93	protein_coding	1	1	0	non-RT	non-RT	0.0018607	2.07278
chr9	21028602	21051954	ENSCAFG00000015912	ENSCAFT00000025211	+	JUP	protein_coding	1	0.888412	4	9.3981e-16	4.23949e-12	0.00186171	1.32421
chr7	42433118	42446754	ENSCAFG00000017100	ENSCAFT00000027093	-	ADAM15	protein_coding	1	0.742647	6	8.29576e-23	4.27647e-19	0.00186801	1.7643
chr10	32465506	32537883	ENSCAFG00000001879	ENSCAFT00000046483	+	NUAK1	protein_coding	1	0.896266	5	9.46399e-98	7.92703e-94	0.00187192	1.75306
chr24	47494020	47497552	ENSCAFG00000029278	ENSCAFT00000049386	-	SOX18	protein_coding	1	0.885714	2	4.72452e-38	2.93629e-34	0.00187522	2.4244
chrX	46501987	46511107	ENSCAFG00000016465	ENSCAFT00000026091	-	MAGED2	protein_coding	1	0.901099	2	non-RT	non-RT	0.00187672	1.2792
chr25	36993556	37075268	ENSCAFG00000030052	Untranscribed	+	ENSCAFT00000016130	protein_coding	1	0.979192	1	NA	NA	0.0018838	3.06629
chr18	54862765	54914029	ENSCAFG00000016121	ENSCAFT00000025580	+	SYT7	protein_coding	1	0.585324	11	non-RT	non-RT	0.00191383	1.39491
chr31	38715545	38799894	ENSCAFG00000011077	ENSCAFT00000017660	+	ADARB1	protein_coding	1	0.519573	11	4.59577e-08	0.000157543	0.00193119	1.49803
chr4	7024621	7240757	ENSCAFG00000011665	ENSCAFT00000049173	+	SIPA1L2	protein_coding	1	0.50671	10	non-RT	non-RT	0.00193119	1.40275
chr2	58329128	58361160	ENSCAFG00000008509	Untranscribed	-	CCDC113	protein_coding	1	0.846875	4	NA	NA	0.00193275	1.55993
chr27	26730075	26766740	ENSCAFG00000034425	ENSCAFT00000059442	-	ENSCAFT00000059442	lincRNA	1	0.554645	7	non-RT	non-RT	0.00195698	2.05557
chr11	33389549	33437567	ENSCAFG00000032608	ENSCAFT00000045872	+	LURAP1L	protein_coding	1	0.425	11	non-RT	non-RT	0.00196321	1.83281
chr33	22965613	23074850	ENSCAFG00000010917	ENSCAFT00000044131	+	ARHGAP31	protein_coding	0.999999	0.771062	7	non-RT	non-RT	0.00196321	1.25766
chr1	107518058	107536873	ENSCAFG00000003895	ENSCAFT00000006262	+	HSD17B14	protein_coding	1	0.25	14	1.1315e-17	5.29881e-14	0.0019852	1.63898
chr33	1143850	1150689	ENSCAFG00000036015	Untranscribed	-	ENSCAFT00000052066	lincRNA	1	0.985294	1	NA	NA	0.00198913	5.19673
chr16	13444799	13448812	ENSCAFG00000039738	Untranscribed	-	ENSCAFT00000056871	lincRNA	1	1	0	NA	NA	0.0019941	5.05818
chr6	43179138	43256169	ENSCAFG00000019935	ENSCAFT00000031716	-	FAM102B	protein_coding	1	0.671429	10	non-RT	non-RT	0.00199554	0.969299
chr16	13954357	14048830	ENSCAFG00000032319	Untranscribed	+	ENSCAFT00000039234	protein_coding	1	0.995763	1	NA	NA	0.00199924	4.2299
chr6	23106760	23168380	ENSCAFG00000017706	Untranscribed	-	OTOA	protein_coding	1	0.878247	4	NA	NA	0.00200054	4.52116
chr7	28065514	28137504	ENSCAFG00000015002	ENSCAFT00000049641	-	PRRX1	protein_coding	1	0.354659	20	1.89966e-136	1.69032e-132	0.00201498	2.07528
chr6	42901706	42941213	ENSCAFG00000019891	Untranscribed	+	ENSCAFT00000031650	protein_coding	1	0.898734	3	NA	NA	0.0020478	2.46442
chr3	71626346	71826749	ENSCAFG00000015887	ENSCAFT00000025166	+	APBB2	protein_coding	1	0.777944	7	non-RT	non-RT	0.00204906	1.51515
chr3	11407369	11430311	ENSCAFG00000031933	ENSCAFT00000048976	-	ENSCAFT00000048976	protein_coding	1	0.436681	10	non-RT	non-RT	0.00205561	1.82971
chr19	16970914	16972089	ENSCAFG00000003979	ENSCAFT00000006378	-	SPRY1	protein_coding	1	1	0	5.02201e-85	4.05678e-81	0.00206494	1.8382
chr23	41088297	41246843	ENSCAFG00000038941	Untranscribed	-	ENSCAFT00000050393	lincRNA	1	0.984858	1	NA	NA	0.00206494	2.52692
chr18	23847065	23882869	ENSCAFG00000030788	Untranscribed	-	ENSCAFT00000044874	protein_coding	1	0.960894	3	NA	NA	0.00206639	3.1021
chr21	20786613	20801945	ENSCAFG00000004848	Untranscribed	+	KCTD14	protein_coding	0.999905	0.928105	4	NA	NA	0.00207128	2.9604
chr24	34732924	34828569	ENSCAFG00000010874	ENSCAFT00000017345	-	sulf2	protein_coding	1	0.345188	12	non-RT	non-RT	0.00207128	1.56813
chr1	110542524	110569200	ENSCAFG00000004626	ENSCAFT00000007452	-	NECTIN2	protein_coding	1	0.860902	2	0.00709519	1	0.00207669	1.23297
chr20	57743117	57745615	ENSCAFG00000032465	Untranscribed	+	ENSCAFT00000047485	protein_coding	1	0.916667	1	NA	NA	0.00208065	4.23973
chr5	77411484	77420241	ENSCAFG00000032449	Untranscribed	+	ENSCAFT00000044505	protein_coding	1	0.977011	1	NA	NA	0.00208065	2.13724
chr18	1802223	1876731	ENSCAFG00000003400	ENSCAFT00000005479	-	DDC	protein_coding	1	0.233557	42	3.24905e-29	1.83474e-25	0.00209779	1.75134
chr6	17183913	17189665	ENSCAFG00000016787	ENSCAFT00000026581	-	STX4	protein_coding	1	0.964912	1	1.14172e-20	5.66981e-17	0.00213369	0.900587
chr12	4478990	4480015	ENSCAFG00000029955	ENSCAFT00000045350	-	ENSCAFT00000045350	protein_coding	1	0.6	2	non-RT	non-RT	0.00213709	2.38212
chr1	110146784	110149645	ENSCAFG00000004455	ENSCAFT00000007180	-	CD3EAP	protein_coding	1	0.535714	5	3.00698e-126	2.64073e-122	0.00216303	1.23758
chr5	76557095	76571578	ENSCAFG00000035585	Untranscribed	-	ENSCAFT00000051203	lincRNA	1	0.916667	2	NA	NA	0.002176	3.29647
chr16	52883091	52987875	ENSCAFG00000008409	ENSCAFT00000013360	+	VEGFC	protein_coding	1	0.570201	8	non-RT	non-RT	0.00220623	2.05066
chrX	121515772	121587576	ENSCAFG00000019245	ENSCAFT00000030547	-	BCAP31	protein_coding	1	0.606354	17	1	1	0.00221414	0.858925
chr13	47438398	47484898	ENSCAFG00000002079	ENSCAFT00000003300	-	KDR	protein_coding	1	0.896774	2	non-RT	non-RT	0.00222051	2.69549
chr13	22884278	22889490	ENSCAFG00000040870	Untranscribed	+	ENSCAFT00000058844	lincRNA	0.999998	0.826923	2	NA	NA	0.00222212	3.39352
chr26	28339790	28347613	ENSCAFG00000029292	ENSCAFT00000045839	+	ENSCAFT00000045839	protein_coding	1	0.423077	6	0.966051	1	0.00223082	2.72276
chr35	13354722	13397372	ENSCAFG00000028703	Untranscribed	+	ENSCAFT00000043818	protein_coding	1	0.943662	3	NA	NA	0.00223082	2.69273
chr31	31416109	31423731	ENSCAFG00000009633	ENSCAFT00000015307	+	CBR3	protein_coding	1	0.618421	4	3.34018e-48	2.25028e-44	0.00224315	1.55609
chr9	38994638	38996142	ENSCAFG00000018348	ENSCAFT00000029148	-	CCL7	protein_coding	0.930807	0.266667	4	5.38617e-30	3.06958e-26	0.00224462	3.91136
chr4	87448487	87637817	ENSCAFG00000036272	ENSCAFT00000056594	-	ENSCAFT00000056594	lincRNA	1	0.407818	15	non-RT	non-RT	0.00224489	1.53093
chr12	10258166	10295012	ENSCAFG00000001596	ENSCAFT00000002501	+	FOXP4	protein_coding	1	0.559783	11	non-RT	non-RT	0.00224614	1.38431
chr8	37725504	37844668	ENSCAFG00000039686	Untranscribed	-	ENSCAFT00000056816	lincRNA	0.999259	0.910999	20	NA	NA	0.00224614	1.89341
chr11	14500070	14796999	ENSCAFG00000039466	Untranscribed	-	ENSCAFT00000051430	lincRNA	1	0.966319	4	NA	NA	0.00225571	1.85354
chr10	26126782	26135483	ENSCAFG00000001384	ENSCAFT00000043837	-	CBY1	protein_coding	1	0.642857	4	non-RT	non-RT	0.00226135	1.00143
chr4	22917001	22919498	ENSCAFG00000032469	ENSCAFT00000045434	+	DDIT4	protein_coding	1	1	0	9.67789e-52	6.70097e-48	0.00226135	2.43563
chr4	73887924	74185403	ENSCAFG00000018844	Untranscribed	+	ADAMTS12	protein_coding	1	0.784129	5	NA	NA	0.00226244	2.20104
chr18	42390857	42391972	ENSCAFG00000029007	ENSCAFT00000043651	+	ENSCAFT00000043651	protein_coding	1	0.818182	1	8.24922e-51	5.66969e-47	0.00229599	2.36938
chr5	6024301	6026329	ENSCAFG00000040874	Untranscribed	-	ENSCAFT00000055328	lincRNA	1	0.95	1	NA	NA	0.00229599	6.46727
chr2	13056618	13111741	ENSCAFG00000034547	Untranscribed	+	ENSCAFT00000055457	lincRNA	1	0.947368	5	NA	NA	0.00232004	1.44698
chr2	36884165	36900729	ENSCAFG00000006239	ENSCAFT00000010074	-	PCDH12	protein_coding	1	0.563636	6	1.17741e-73	9.11672e-70	0.00232004	2.42955
chrX	1357400	1424530	ENSCAFG00000034532	Untranscribed	-	ENSCAFT00000053510	lincRNA	1	0.859911	7	NA	NA	0.00232774	1.59349
chr8	37434922	37710816	ENSCAFG00000032548	Untranscribed	-	KCNH5	protein_coding	1	0.994924	1	NA	NA	0.00233829	2.45257
chr9	48876634	48887214	ENSCAFG00000019575	ENSCAFT00000031120	-	EGFL7	protein_coding	1	0.904762	10	non-RT	non-RT	0.00233998	2.01687
chr4	58926308	58966380	ENSCAFG00000018214	ENSCAFT00000000773	+	PDGFRB	protein_coding	1	0.9675	2	non-RT	non-RT	0.00235486	2.00925
chr30	876018	888071	ENSCAFG00000040953	Untranscribed	-	ENSCAFT00000050687	lincRNA	1	0.841667	5	NA	NA	0.00236028	1.41287
chr1	85806534	85893402	ENSCAFG00000001821	ENSCAFT00000002865	+	ABHD17B	protein_coding	1	0.785714	11	non-RT	non-RT	0.00240196	0.909931
chr1	109248556	109256646	ENSCAFG00000030183	ENSCAFT00000048243	+	ENSCAFT00000048243	protein_coding	1	0.4875	6	1.92791e-06	0.0059958	0.00240196	1.91816
chr6	8664412	8671679	ENSCAFG00000013860	ENSCAFT00000022041	+	PLOD3	protein_coding	1	0.777778	3	1.00879e-24	5.36876e-21	0.00241476	1.07537
chr7	17805341	17818659	ENSCAFG00000038007	Untranscribed	-	ENSCAFT00000058344	lincRNA	1	0.969925	2	NA	NA	0.00241941	3.72458
chr20	3874896	3936083	ENSCAFG00000004406	ENSCAFT00000043118	+	FBLN2	protein_coding	0.999991	0.278232	15	1	1	0.00242491	2.1143
chr28	34261158	34415733	ENSCAFG00000012775	ENSCAFT00000026432	-	ENSCAFT00000026432	protein_coding	1	0.901618	6	non-RT	non-RT	0.0024343	0.798555
chr29	5521641	5606067	ENSCAFG00000006955	Untranscribed	+	RGS20	protein_coding	1	0.984597	1	NA	NA	0.00243519	3.26084
chr9	4725660	4731882	ENSCAFG00000004953	ENSCAFT00000007956	+	TRIM47	protein_coding	1	0.774194	2	3.48048e-08	0.000119729	0.00245952	1.89295
chr7	17627289	17635408	ENSCAFG00000038426	ENSCAFT00000053198	-	ENSCAFT00000053198	lincRNA	1	0.54321	13	non-RT	non-RT	0.00246042	1.50002
chrX	9695788	9702806	ENSCAFG00000033023	Untranscribed	+	ENSCAFT00000055694	lincRNA	1	0.985714	1	NA	NA	0.00249794	5.43226
chr24	24184440	24187910	ENSCAFG00000007945	ENSCAFT00000012700	+	PROCR	protein_coding	1	0.352941	5	non-RT	non-RT	0.00250926	2.65842
chr8	57253292	57267874	ENSCAFG00000039562	ENSCAFT00000052120	+	ENSCAFT00000052120	lincRNA	1	0.434483	9	non-RT	non-RT	0.00251138	1.96799
chr31	22249092	22289512	ENSCAFG00000024758	ENSCAFT00000043116	-	ADAMTS5	protein_coding	0.970149	0.638614	6	non-RT	non-RT	0.00254179	1.96856
chr2	69598226	69610193	ENSCAFG00000011063	Untranscribed	-	SERINC2	protein_coding	1	0.87395	2	NA	NA	0.00255261	2.97436
chr20	9522573	9583120	ENSCAFG00000005570	ENSCAFT00000008964	-	LMCD1	protein_coding	1	0.950413	3	non-RT	non-RT	0.00255261	1.69977
chr4	59230699	59239741	ENSCAFG00000034616	Untranscribed	+	ENSCAFT00000052173	lincRNA	0.99999	0.8	3	NA	NA	0.00255261	2.92716
chr5	13688959	13754411	ENSCAFG00000011978	Untranscribed	-	POU2F3	protein_coding	1	0.909786	3	NA	NA	0.00255261	2.29012
chr8	43099310	43187969	ENSCAFG00000016563	Untranscribed	+	GALNT16	protein_coding	1	0.892777	3	NA	NA	0.00256837	2.05264
chr14	44249078	44541745	ENSCAFG00000003133	Untranscribed	-	PDE1C	protein_coding	1	0.914901	3	NA	NA	0.00257626	2.57135
chr11	34810206	34857802	ENSCAFG00000038689	ENSCAFT00000051116	+	ENSCAFT00000051116	lincRNA	1	0.258947	118	non-RT	non-RT	0.00258356	1.8154
chr15	14162087	14173997	ENSCAFG00000004284	ENSCAFT00000006875	-	LURAP1	protein_coding	1	0.310924	17	2.48606e-23	1.2935e-19	0.00258356	1.71021
chr20	22721776	22758191	ENSCAFG00000006563	ENSCAFT00000010590	+	EOGT	protein_coding	1	0.56044	10	7.80427e-05	0.214149	0.00258434	1.11007
chr26	24503442	24545910	ENSCAFG00000013233	ENSCAFT00000020994	-	PISD	protein_coding	1	0.65566	8	1.26612e-80	1.00682e-76	0.00258434	1.43665
chrX	41188745	41241624	ENSCAFG00000015146	Untranscribed	-	SYN1	protein_coding	1	0.918561	4	NA	NA	0.00258434	1.54979
chr35	3239853	3263311	ENSCAFG00000025512	ENSCAFT00000049637	-	SERPINB6	protein_coding	1	0.539519	11	non-RT	non-RT	0.0025938	1.04618
chr4	58497738	58532151	ENSCAFG00000018091	ENSCAFT00000028748	-	SYNPO	protein_coding	1	0.875706	10	2.00915e-47	1.34613e-43	0.00259488	1.40658
chr30	32635741	32702763	ENSCAFG00000017498	ENSCAFT00000027724	+	CORO2B	protein_coding	1	0.29403	31	non-RT	non-RT	0.00260107	1.7255
chr10	25797898	25808967	ENSCAFG00000039156	ENSCAFT00000056435	-	ENSCAFT00000056435	lincRNA	1	0.418182	12	non-RT	non-RT	0.00263682	1.92745
chr1	14985769	14986380	ENSCAFG00000032187	ENSCAFT00000049126	+	RNF152	protein_coding	0.999361	0.5	1	non-RT	non-RT	0.00264208	3.36373
chr10	219735	227718	ENSCAFG00000000074	ENSCAFT00000000127	-	MMP19	protein_coding	1	0.683544	5	9.26863e-45	6.11173e-41	0.00265058	1.96843
chr21	40627471	40634004	ENSCAFG00000029553	Untranscribed	-	ENSCAFT00000048753	protein_coding	1	0.969231	2	NA	NA	0.00266071	3.81334
chr22	5638666	5661019	ENSCAFG00000004531	ENSCAFT00000007298	-	SLC25A30	protein_coding	1	0.757848	4	0.523876	1	0.00269988	1.30092
chr24	17601462	17619908	ENSCAFG00000006209	ENSCAFT00000010036	-	HSPA12B	protein_coding	1	0.875	4	1.40436e-38	8.77587e-35	0.00270099	2.00567
chr10	7837264	7857885	ENSCAFG00000040193	Untranscribed	-	ENSCAFT00000057737	lincRNA	1	0.893204	2	NA	NA	0.00270417	2.4708
chr24	20513567	20514532	ENSCAFG00000006973	ENSCAFT00000011182	-	SOX12	protein_coding	1	0.888889	1	1.56882e-22	8.03704e-19	0.00270417	1.79577
chr5	82007867	82061647	ENSCAFG00000020365	ENSCAFT00000032431	-	LRRC36	protein_coding	1	0.478585	15	7.57866e-12	3.01782e-08	0.00270417	1.30301
chr28	37624991	37688649	ENSCAFG00000038228	Untranscribed	-	ENSCAFT00000052546	lincRNA	1	0.974843	2	NA	NA	0.00275144	2.58713
chr20	55332772	55344914	ENSCAFG00000019098	Untranscribed	-	FSD1	protein_coding	1	0.966942	1	NA	NA	0.00275176	3.29994
chr29	33918484	34207979	ENSCAFG00000008925	Untranscribed	-	MMP16	protein_coding	1	0.97132	2	NA	NA	0.00277301	3.61771
chr3	20439197	20466717	ENSCAFG00000034686	Untranscribed	-	ENSCAFT00000058914	lincRNA	1	0.992727	1	NA	NA	0.00277301	3.10433
chr18	35372640	35386045	ENSCAFG00000007455	ENSCAFT00000039726	-	RCN1	protein_coding	1	0.664179	18	non-RT	non-RT	0.00279008	1.27837
chr15	3327526	3359170	ENSCAFG00000003087	Untranscribed	-	ENSCAFT00000004951	protein_coding	1	0.958861	3	NA	NA	0.00279222	1.69168
chr6	16775836	16779685	ENSCAFG00000016896	ENSCAFT00000026755	-	TGFB1I1	protein_coding	1	0.868421	2	1	1	0.00280677	1.42474
chr21	31727636	31763409	ENSCAFG00000006909	Untranscribed	-	LMO1	protein_coding	1	0.806723	2	NA	NA	0.00280762	1.42637
chr7	12343277	12452350	ENSCAFG00000012530	ENSCAFT00000019934	-	PTPN14	protein_coding	1	0.63578	12	non-RT	non-RT	0.00280762	1.34164
chr30	17374100	17406166	ENSCAFG00000015489	Untranscribed	+	SCG3	protein_coding	1	0.95625	1	NA	NA	0.00280869	2.26032
chr5	30828194	30835240	ENSCAFG00000015473	Untranscribed	+	AIPL1	protein_coding	1	0.942857	1	NA	NA	0.00281227	3.60166
chr21	12794707	12795846	ENSCAFG00000004402	ENSCAFT00000007083	-	PRSS23	protein_coding	1	1	0	non-RT	non-RT	0.00281852	1.60133
chr5	9668341	9673068	ENSCAFG00000011162	ENSCAFT00000017747	+	VSIG2	protein_coding	1	0.957447	1	0.00474421	1	0.00281852	1.89127
chr14	47652709	47657157	ENSCAFG00000033021	Untranscribed	-	ENSCAFT00000054247	lincRNA	1	0.909091	1	NA	NA	0.00286125	2.98412
chr18	54096783	54116632	ENSCAFG00000032525	ENSCAFT00000048755	+	AHNAK	protein_coding	1	0.909091	4	1.77635e-37	1.09885e-33	0.00287681	1.13176
chr28	13693992	13710618	ENSCAFG00000009763	Untranscribed	-	PDZD7	protein_coding	1	0.891566	2	NA	NA	0.00290085	1.72419
chr30	17082385	17141845	ENSCAFG00000015360	ENSCAFT00000043803	+	GLDN	protein_coding	1	0.262626	22	non-RT	non-RT	0.00290572	2.03415
chr1	117922651	117948402	ENSCAFG00000007303	ENSCAFT00000011733	-	GPI	protein_coding	1	0.871595	3	1.5147e-15	6.8025e-12	0.00290982	1.65638
chr2	67969654	68004669	ENSCAFG00000034359	Untranscribed	-	ENSCAFT00000057024	lincRNA	1	0.962857	1	NA	NA	0.00292666	2.19093
chr34	20806730	20839521	ENSCAFG00000038682	Untranscribed	-	ENSCAFT00000054823	lincRNA	1	0.993884	1	NA	NA	0.00292666	3.48497
chr21	35560976	35611992	ENSCAFG00000040231	Untranscribed	-	ENSCAFT00000051196	lincRNA	1	0.966667	3	NA	NA	0.00294382	2.60355
chr10	46231038	46269919	ENSCAFG00000002499	ENSCAFT00000003941	+	DYNC2LI1	protein_coding	1	0.31701	20	0.222291	1	0.00295316	1.65803
chr1	42886756	42908968	ENSCAFG00000000535	ENSCAFT00000043332	+	MYCT1	protein_coding	1	0.572072	6	non-RT	non-RT	0.00296882	1.85706
chr25	50486112	50492709	ENSCAFG00000012663	ENSCAFT00000020095	+	GPC1	protein_coding	1	0.307692	16	non-RT	non-RT	0.00296882	2.08228
chr1	60586582	60598997	ENSCAFG00000030746	Untranscribed	-	ENSCAFT00000047886	protein_coding	1	0.927419	1	NA	NA	0.00300244	4.02703
chr6	55535526	55642463	ENSCAFG00000020135	ENSCAFT00000050191	-	FNBP1L	protein_coding	0.764434	0.390084	11	1.27929e-79	1.01256e-75	0.00300244	1.66098
chr26	30441735	30456190	ENSCAFG00000014995	Untranscribed	-	LRRC74B	protein_coding	1	0.965278	1	NA	NA	0.00301115	3.0903
chr11	74247900	74249240	ENSCAFG00000029778	ENSCAFT00000048761	-	ENSCAFT00000048761	protein_coding	1	0.692308	3	8.3296e-32	4.84616e-28	0.00301395	2.09823
chr3	72944076	72964835	ENSCAFG00000015978	ENSCAFT00000025350	+	UGDH	protein_coding	1	0.536232	6	1.3057e-16	5.98661e-13	0.00301977	2.06994
chr33	28745351	28791401	ENSCAFG00000012730	Untranscribed	+	IQCG	protein_coding	1	0.926087	4	NA	NA	0.00304899	1.26982
chr36	4730367	4732214	ENSCAFG00000036184	Untranscribed	-	ENSCAFT00000057553	lincRNA	0.999926	0.888889	1	NA	NA	0.00304899	3.53866
chr9	5369972	5384682	ENSCAFG00000004718	ENSCAFT00000047060	-	SLC16A5	protein_coding	1	0.725	13	5.53084e-75	4.30742e-71	0.00304899	1.23467
chr14	28759918	28762414	ENSCAFG00000037897	ENSCAFT00000051238	+	ENSCAFT00000051238	lincRNA	1	0.833333	1	non-RT	non-RT	0.00305081	1.38605
chr20	54921692	54939907	ENSCAFG00000018942	ENSCAFT00000030085	+	PLIN3	protein_coding	1	0.873626	4	1.2576e-17	5.88178e-14	0.00305529	1.01696
chr22	46407540	46591371	ENSCAFG00000005500	ENSCAFT00000008882	-	UGGT2	protein_coding	1	0.301415	28	non-RT	non-RT	0.00305529	1.46237
chr24	3344722	3563712	ENSCAFG00000005363	ENSCAFT00000049150	-	RIN2	protein_coding	1	0.584285	18	1.71548e-26	9.34079e-23	0.00305529	1.52965
chr16	12929460	12952246	ENSCAFG00000003213	Untranscribed	-	STRA8	protein_coding	1	0.969163	2	NA	NA	0.00309745	2.38655
chr8	52685085	52695080	ENSCAFG00000032243	Untranscribed	-	ENSCAFT00000044792	protein_coding	1	1	0	NA	NA	0.00309745	4.55463
chr7	42572867	42697820	ENSCAFG00000017167	Untranscribed	+	KCNN3	protein_coding	0.999919	0.773419	7	NA	NA	0.00316683	1.43009
chr5	67149769	67261423	ENSCAFG00000037687	ENSCAFT00000051012	-	ENSCAFT00000051012	lincRNA	1	0.689068	10	0.546635	1	0.00317948	1.5994
chr1	112350981	112354335	ENSCAFG00000004975	ENSCAFT00000007989	+	RABAC1	protein_coding	1	0.878788	3	4.95447e-13	2.05759e-09	0.00318956	1.30856
chr2	36770933	36780918	ENSCAFG00000035507	Untranscribed	-	ENSCAFT00000053242	lincRNA	0.999142	0.878788	2	NA	NA	0.00319062	3.09546
chr4	36711208	36718836	ENSCAFG00000016646	Untranscribed	+	SNCB	protein_coding	1	0.947368	1	NA	NA	0.00319115	3.38038
chr1	55435472	55536326	ENSCAFG00000000860	ENSCAFT00000047722	+	MLLT4	protein_coding	1	0.657738	6	non-RT	non-RT	0.00320201	1.47006
chr5	9674794	9680457	ENSCAFG00000011168	ENSCAFT00000017753	-	ENSCAFT00000017753	protein_coding	1	0.303571	9	6.03213e-06	0.0180602	0.00321227	2.99174
chr3	56640826	56684578	ENSCAFG00000038357	ENSCAFT00000056297	-	ENSCAFT00000056297	lincRNA	1	0.441648	40	0.691956	1	0.00321506	1.05827
chr4	59660382	59685355	ENSCAFG00000040579	Untranscribed	+	ENSCAFT00000055894	lincRNA	1	0.899598	3	NA	NA	0.00321735	2.50259
chr18	44541921	44542740	ENSCAFG00000038406	ENSCAFT00000053199	-	ENSCAFT00000053199	lincRNA	0.999999	0.625	1	non-RT	non-RT	0.00323022	2.52019
chr31	33640108	33710699	ENSCAFG00000038784	ENSCAFT00000051228	-	ENSCAFT00000051228	lincRNA	1	0.29078	25	non-RT	non-RT	0.00324781	1.67006
chr38	20090336	20096727	ENSCAFG00000037195	Untranscribed	-	ENSCAFT00000054121	lincRNA	1	0.84127	1	NA	NA	0.00324781	2.16557
chrX	39304728	39329506	ENSCAFG00000038270	Untranscribed	-	ENSCAFT00000055656	lincRNA	1	0.963563	1	NA	NA	0.00325005	3.3038
chr34	33992207	34085050	ENSCAFG00000024240	Untranscribed	-	ENSCAFT00000023295	protein_coding	1	0.851293	4	NA	NA	0.00325178	1.93526
chr9	665858	667115	ENSCAFG00000033681	ENSCAFT00000055722	-	ENSCAFT00000055722	lincRNA	1	0.583333	2	6.56803e-32	3.82522e-28	0.00325188	2.87592
chr12	1206392	1208347	ENSCAFG00000000617	ENSCAFT00000000953	-	DDAH2	protein_coding	1	0.894737	1	0.430034	1	0.00325618	1.63694
chr21	41783348	42181231	ENSCAFG00000009777	ENSCAFT00000015573	+	NAV2	protein_coding	1	0.573906	12	non-RT	non-RT	0.00327113	1.39286
chr33	19700978	19703547	ENSCAFG00000034497	ENSCAFT00000056298	-	ENSCAFT00000056298	lincRNA	0.789958	0.24	8	non-RT	non-RT	0.00328048	2.29885
chr17	60984425	60987378	ENSCAFG00000023111	ENSCAFT00000020491	-	ENSCAFT00000020491	protein_coding	1	0.965517	1	8.26233e-94	6.84947e-90	0.00328626	1.10277
chr7	16008856	16015597	ENSCAFG00000030416	ENSCAFT00000043544	-	RGS16	protein_coding	1	0.865672	3	non-RT	non-RT	0.00328626	2.04785
chr38	6371975	6376441	ENSCAFG00000010603	ENSCAFT00000016853	-	RGS1	protein_coding	1	0.977273	1	non-RT	non-RT	0.00331437	1.43452
chr4	39801711	39814639	ENSCAFG00000034902	Untranscribed	-	ENSCAFT00000053668	lincRNA	1	0.953488	1	NA	NA	0.00331437	2.99802
chr2	42577039	42583011	ENSCAFG00000023182	Untranscribed	-	MCIDAS	protein_coding	1	0.881356	1	NA	NA	0.00333031	2.11423
chr24	11655717	11657072	ENSCAFG00000032673	ENSCAFT00000050044	+	ENSCAFT00000050044	protein_coding	1	1	0	non-RT	non-RT	0.00333374	1.42919
chr1	104828502	104841967	ENSCAFG00000033879	Untranscribed	-	ENSCAFT00000057011	lincRNA	1	0.940299	1	NA	NA	0.00336099	2.9011
chr1	116782721	116783335	ENSCAFG00000030207	ENSCAFT00000045771	+	ENSCAFT00000045771	protein_coding	0.945008	0.333333	2	3.47968e-24	1.83657e-20	0.00336099	3.51853
chr28	32133644	32160392	ENSCAFG00000012556	ENSCAFT00000049652	+	HTRA1	protein_coding	1	0.412587	14	1.21574e-41	7.80994e-38	0.00336213	1.72694
chrX	1785869	1796780	ENSCAFG00000036369	Untranscribed	-	ENSCAFT00000052753	lincRNA	1	0.954128	1	NA	NA	0.00336213	2.64948
chr20	57321673	57323061	ENSCAFG00000023712	ENSCAFT00000036635	+	MEX3D	protein_coding	1	0.846154	1	3.8364e-12	1.54338e-08	0.00339866	1.80792
chr1	106895432	106899001	ENSCAFG00000003604	ENSCAFT00000005800	+	RRAS	protein_coding	1	1	0	6.19109e-32	3.60755e-28	0.00339966	1.11321
chr1	97104652	97105857	ENSCAFG00000002204	ENSCAFT00000003462	-	S1PR3	protein_coding	0.996625	0.333333	3	non-RT	non-RT	0.00345119	3.81509
chr1	10363801	10366363	ENSCAFG00000036920	ENSCAFT00000056110	+	ENSCAFT00000056110	lincRNA	1	0.44	4	6.84778e-05	0.18893	0.00345249	1.79003
chr10	16939093	16949502	ENSCAFG00000000629	ENSCAFT00000000971	+	DENND6B	protein_coding	1	0.5	6	1.6831e-23	8.77906e-20	0.00345249	0.999476
chr30	9520098	9653166	ENSCAFG00000011155	ENSCAFT00000048015	+	STARD9	protein_coding	1	0.515038	13	0.000462187	1	0.00345249	1.32323
chr27	1853225	1854013	ENSCAFG00000030325	ENSCAFT00000045959	+	ENSCAFT00000045959	protein_coding	1	1	0	non-RT	non-RT	0.00347184	1.56667
chr12	5746899	5757614	ENSCAFG00000029853	ENSCAFT00000044360	+	CDKN1A	protein_coding	1	0.906542	2	7.22621e-161	6.55201e-157	0.00348915	2.48466
chr25	8129601	8183935	ENSCAFG00000038124	Untranscribed	-	ENSCAFT00000056096	lincRNA	1	0.860037	3	NA	NA	0.00348915	2.38735
chr18	16809474	16839940	ENSCAFG00000004181	Untranscribed	+	SLC26A5	protein_coding	1	0.927632	2	NA	NA	0.00351834	1.44931
chr20	8132618	8211282	ENSCAFG00000005140	ENSCAFT00000046552	-	IRAK2	protein_coding	1	0.781449	6	0.0587206	1	0.00351984	1.21845
chr20	57310235	57315383	ENSCAFG00000039042	Untranscribed	-	ENSCAFT00000050592	lincRNA	1	0.843137	1	NA	NA	0.00353871	2.85335
chr14	60909337	60965138	ENSCAFG00000003584	Untranscribed	-	IQUB	protein_coding	1	0.874552	4	NA	NA	0.00354507	1.82112
chr21	24918940	24920166	ENSCAFG00000030482	ENSCAFT00000046213	+	ENSCAFT00000046213	protein_coding	1	0.916667	1	1.29534e-212	1.19301e-208	0.00354507	1.58781
chr9	55519927	55536086	ENSCAFG00000031177	ENSCAFT00000043627	+	ST6GALNAC6	protein_coding	1	0.757764	9	2.29885e-14	9.97931e-11	0.00356232	1.23263
chr10	26589236	26593759	ENSCAFG00000001429	Untranscribed	+	SLC16A8	protein_coding	1	0.933333	2	NA	NA	0.00357316	2.3646
chr20	6832176	6915155	ENSCAFG00000031595	ENSCAFT00000046221	+	VGLL4	protein_coding	1	0.873341	2	non-RT	non-RT	0.00365474	1.31042
chr8	35673585	35679988	ENSCAFG00000029797	Untranscribed	-	SIX1	protein_coding	1	0.890625	2	NA	NA	0.0036737	3.49079
chr2	81605922	81613409	ENSCAFG00000030252	Untranscribed	+	FAM131C	protein_coding	1	0.918919	1	NA	NA	0.00368716	2.74341
chr17	58935646	58995755	ENSCAFG00000034904	Untranscribed	-	ENSCAFT00000057707	lincRNA	1	0.983361	3	NA	NA	0.00370987	2.42192
chr9	60241673	60243561	ENSCAFG00000035457	ENSCAFT00000058516	-	ENSCAFT00000058516	lincRNA	1	0.611111	3	1.73299e-09	6.3393e-06	0.00370987	2.80509
chr3	38997127	39078127	ENSCAFG00000010407	ENSCAFT00000016538	-	TJP1	protein_coding	1	0.776801	17	non-RT	non-RT	0.00371475	1.33513
chr29	40676851	40694174	ENSCAFG00000009445	Untranscribed	-	GDF6	protein_coding	1	0.895954	1	NA	NA	0.00373947	1.87231
chr10	62237180	62239191	ENSCAFG00000034414	ENSCAFT00000053315	+	ENSCAFT00000053315	lincRNA	1	0.65	4	7.80219e-53	5.4389e-49	0.00374829	2.34298
chr4	60660932	60664046	ENSCAFG00000038817	ENSCAFT00000054688	-	ENSCAFT00000054688	lincRNA	0.999998	0.322581	8	non-RT	non-RT	0.00375035	1.4852
chr12	69671482	69686540	ENSCAFG00000035546	Untranscribed	+	ENSCAFT00000058778	lincRNA	1	0.793333	5	NA	NA	0.00375191	3.31679
chr24	11657442	11694554	ENSCAFG00000005627	ENSCAFT00000009074	+	JAG1	protein_coding	1	0.991914	1	0.999943	1	0.00376005	1.49396
chr27	2100196	2109248	ENSCAFG00000030618	ENSCAFT00000049892	+	ENSCAFT00000049892	protein_coding	1	0.3	26	0.283015	1	0.00376005	1.65727
chr8	46589325	46618420	ENSCAFG00000016823	Untranscribed	+	ENSCAFT00000026636	protein_coding	1	0.941379	2	NA	NA	0.00376005	1.91
chr26	30503153	30519611	ENSCAFG00000015154	ENSCAFT00000024062	-	LZTR1	protein_coding	1	0.835366	10	0.773586	1	0.00376693	1.23184
chr5	32714187	32715680	ENSCAFG00000016824	ENSCAFT00000026635	+	CYB5D1	protein_coding	0.999708	0.357143	7	0.763703	1	0.0037835	2.39848
chr13	35596307	35600880	ENSCAFG00000039260	Untranscribed	-	ENSCAFT00000050216	lincRNA	1	0.977778	1	NA	NA	0.00379381	5.33
chr25	9082622	9117989	ENSCAFG00000033077	Untranscribed	-	ENSCAFT00000056801	lincRNA	1	0.991501	1	NA	NA	0.00383704	3.55707
chr9	19476788	19592087	ENSCAFG00000036454	Untranscribed	-	ENSCAFT00000051301	lincRNA	1	0.942708	17	NA	NA	0.00384673	1.69946
chr2	68193088	68202857	ENSCAFG00000036841	Untranscribed	-	ENSCAFT00000055695	lincRNA	1	0.917526	2	NA	NA	0.00385329	2.82829
chr9	635976	637805	ENSCAFG00000005734	ENSCAFT00000024000	+	ACTG1	protein_coding	0.999054	1	0	7.40202e-57	5.28726e-53	0.00385794	2.11746
chr37	2465873	2467031	ENSCAFG00000040213	ENSCAFT00000053031	+	ENSCAFT00000053031	lincRNA	0.900855	0.272727	5	non-RT	non-RT	0.00385844	2.66957
chr5	34092535	34135431	ENSCAFG00000017427	Untranscribed	+	CFAP52	protein_coding	1	0.992991	2	NA	NA	0.00387775	2.3628
chr33	27018212	27056794	ENSCAFG00000028478	Untranscribed	-	ENSCAFT00000047357	protein_coding	1	0.979221	3	NA	NA	0.00389534	2.64526
chr36	19976914	19980232	ENSCAFG00000013464	ENSCAFT00000021350	+	HOXD3	protein_coding	1	0.424242	4	1	1	0.00389534	2.36737
chr1	55396268	55397690	ENSCAFG00000035737	ENSCAFT00000051755	-	ENSCAFT00000051755	lincRNA	0.999708	0.357143	8	non-RT	non-RT	0.00391592	2.63148
chr14	6436934	6449135	ENSCAFG00000001450	Untranscribed	-	MEST	protein_coding	1	0.95082	2	NA	NA	0.00391592	3.20574
chr2	19361845	19387575	ENSCAFG00000023975	ENSCAFT00000049354	+	HACD1	protein_coding	1	0.509728	8	non-RT	non-RT	0.00391768	1.16531
chr32	21065052	21125791	ENSCAFG00000039436	Untranscribed	+	ENSCAFT00000058965	lincRNA	1	0.846787	11	NA	NA	0.00392477	1.48693
chr2	30832303	30857290	ENSCAFG00000033364	Untranscribed	+	ENSCAFT00000058029	lincRNA	1	0.919679	2	NA	NA	0.00392495	3.10668
chr8	3600525	3612728	ENSCAFG00000011605	ENSCAFT00000018413	-	EFS	protein_coding	1	0.893443	2	non-RT	non-RT	0.00393603	1.42296
chr38	22093522	22099921	ENSCAFG00000028933	ENSCAFT00000050050	+	IGSF8	protein_coding	1	0.615385	3	9.55705e-73	7.37135e-69	0.00393726	1.42499
chr8	67929455	68004928	ENSCAFG00000028971	ENSCAFT00000049160	-	CCDC85C	protein_coding	1	0.270557	52	non-RT	non-RT	0.00393726	2.33438
chr10	18376243	18380688	ENSCAFG00000040670	Untranscribed	+	ENSCAFT00000058673	lincRNA	1	1	0	NA	NA	0.00393789	3.44739
chr33	16715074	16740108	ENSCAFG00000030347	ENSCAFT00000043382	+	ENSCAFT00000043382	protein_coding	0.985585	0.232	66	6.15618e-47	4.11479e-43	0.00394187	2.03483
chr1	114681349	114689604	ENSCAFG00000005924	ENSCAFT00000009560	+	YIF1B	protein_coding	1	0.792683	4	2.19889e-46	1.46534e-42	0.00398447	1.10476
chr36	25250062	25579811	ENSCAFG00000014245	Untranscribed	-	PDE1A	protein_coding	1	0.895359	3	NA	NA	0.00398447	2.38806
chr10	26228694	26264464	ENSCAFG00000001391	Untranscribed	+	DMC1	protein_coding	1	0.957983	5	NA	NA	0.00401928	1.9427
chr31	33458359	33632213	ENSCAFG00000009912	ENSCAFT00000015786	-	ERG	protein_coding	1	0.653625	22	0.978466	1	0.00402094	1.33934
chr2	8741797	8878578	ENSCAFG00000004249	ENSCAFT00000044523	+	ARHGAP21	protein_coding	1	0.737381	8	7.94616e-29	4.46415e-25	0.00407016	0.968339
chr27	44286473	44449334	ENSCAFG00000038571	ENSCAFT00000052281	+	ENSCAFT00000052281	lincRNA	1	0.412776	20	non-RT	non-RT	0.00407016	1.67916
chr7	31531569	31546905	ENSCAFG00000015613	ENSCAFT00000024738	-	POGK	protein_coding	1	0.915033	3	non-RT	non-RT	0.00407016	0.928948
chr22	7092726	7259255	ENSCAFG00000039648	Untranscribed	+	ENSCAFT00000056510	lincRNA	1	0.895495	4	NA	NA	0.00407886	2.08543
chr5	32042637	32045138	ENSCAFG00000015964	ENSCAFT00000025310	+	ENSCAFT00000025310	protein_coding	1	1	0	6.07296e-17	2.80389e-13	0.00408065	1.65309
chr10	25108262	25140917	ENSCAFG00000001288	Untranscribed	-	FAM83F	protein_coding	1	0.941718	2	NA	NA	0.00409654	2.65542
chr3	56729184	56786497	ENSCAFG00000013863	Untranscribed	-	CEMIP	protein_coding	1	0.830716	3	NA	NA	0.00410745	2.8874
chr23	16646483	16648648	ENSCAFG00000040484	ENSCAFT00000052923	+	ENSCAFT00000052923	lincRNA	0.999999	0.380952	3	non-RT	non-RT	0.00411033	2.25387
chr6	65797011	65872966	ENSCAFG00000038979	Untranscribed	-	ENSCAFT00000056616	lincRNA	1	0.993412	1	NA	NA	0.00411033	3.31573
chr14	36918913	36947518	ENSCAFG00000002753	ENSCAFT00000004386	+	GPNMB	protein_coding	1	0.437063	7	6.63213e-44	4.34869e-40	0.00412309	2.44139
chr20	54959525	54961780	ENSCAFG00000018946	ENSCAFT00000030093	+	TICAM1	protein_coding	1	1	0	1.37224e-27	7.58164e-24	0.00413144	1.1458
chr10	12273354	12384706	ENSCAFG00000000446	ENSCAFT00000000719	-	PTPRB	protein_coding	1	0.831986	12	1	1	0.00413321	1.42753
chr22	8543757	8756872	ENSCAFG00000004733	ENSCAFT00000007625	-	DGKH	protein_coding	1	0.419521	45	non-RT	non-RT	0.00416612	1.6934
chr2	44861481	44865368	ENSCAFG00000038497	Untranscribed	-	ENSCAFT00000056684	lincRNA	1	0.973684	1	NA	NA	0.00419265	4.91793
chr5	66684585	66696275	ENSCAFG00000039531	Untranscribed	+	ENSCAFT00000054305	lincRNA	1	0.939655	2	NA	NA	0.00420474	3.71719
chr20	52853732	52861998	ENSCAFG00000018482	ENSCAFT00000029355	+	CERS4	protein_coding	1	0.719512	3	non-RT	non-RT	0.00421012	1.25891
chr24	44059583	44085231	ENSCAFG00000039964	Untranscribed	+	ENSCAFT00000050416	lincRNA	1	0.886719	2	NA	NA	0.00421215	1.89073
chr6	17144154	17148633	ENSCAFG00000032204	ENSCAFT00000026587	+	PRSS53	protein_coding	0.999853	0.272727	10	0.824081	1	0.00422139	1.95522
chr6	16783009	16788971	ENSCAFG00000016892	ENSCAFT00000026742	-	ARMC5	protein_coding	1	0.881356	2	2.44453e-13	1.02426e-09	0.00423162	1.2988
chr14	41484769	41884812	ENSCAFG00000003005	ENSCAFT00000004831	+	CREB5	protein_coding	1	0.37975	31	non-RT	non-RT	0.00426605	1.21027
chr36	19960161	19961371	ENSCAFG00000013452	ENSCAFT00000021336	+	HOXD4	protein_coding	0.764434	0.25	5	0.0501375	1	0.00426605	2.45128
chr9	18888828	18890747	ENSCAFG00000014134	ENSCAFT00000022432	-	FZD2	protein_coding	0.999449	0.315789	7	non-RT	non-RT	0.00426976	2.12473
chr24	16825655	16826191	ENSCAFG00000006063	ENSCAFT00000009807	-	PRND	protein_coding	0.999997	0.8	1	7.87221e-31	4.53203e-27	0.00428158	2.75232
chr2	77678060	77793948	ENSCAFG00000014920	ENSCAFT00000023718	+	ECE1	protein_coding	1	0.807427	7	non-RT	non-RT	0.00436105	1.24127
chr35	11058080	11068852	ENSCAFG00000038347	ENSCAFT00000057883	+	ENSCAFT00000057883	lincRNA	1	0.317757	13	non-RT	non-RT	0.00437277	2.69689
chr15	35906213	35924377	ENSCAFG00000040742	Untranscribed	-	ENSCAFT00000052198	lincRNA	1	0.955801	1	NA	NA	0.00437982	2.61204
chr4	22003478	22084161	ENSCAFG00000014319	ENSCAFT00000022760	+	UNC5B	protein_coding	1	0.918114	2	non-RT	non-RT	0.00437982	1.80941
chr22	7003850	7094184	ENSCAFG00000033142	Untranscribed	-	ENSCAFT00000056005	lincRNA	1	0.982281	2	NA	NA	0.00438524	1.70392
chr19	23375348	23399773	ENSCAFG00000004542	Untranscribed	+	CYP27C1	protein_coding	1	0.889344	6	NA	NA	0.00442189	2.02296
chr14	6502678	6523196	ENSCAFG00000032717	Untranscribed	-	ENSCAFT00000043670	protein_coding	1	0.921951	8	NA	NA	0.00443076	1.35829
chr1	113802158	113810665	ENSCAFG00000005521	ENSCAFT00000046253	-	PLEKHG2	protein_coding	1	0.952941	1	3.24379e-09	1.17263e-05	0.00446052	1.06238
chrX	896527	911428	ENSCAFG00000011047	ENSCAFT00000017576	+	IL3RA	protein_coding	1	0.342282	9	2.79904e-17	1.30099e-13	0.00449756	2.75455
chr36	4731473	4742275	ENSCAFG00000037413	Untranscribed	+	ENSCAFT00000052573	lincRNA	1	0.925926	3	NA	NA	0.00449788	3.01279
chr10	25381255	25382550	ENSCAFG00000028726	ENSCAFT00000043183	+	ENSCAFT00000043183	protein_coding	1	0.583333	3	non-RT	non-RT	0.00450727	2.03107
chr32	30710127	30715919	ENSCAFG00000011628	Untranscribed	-	PITX2	protein_coding	0.989626	0.789474	2	NA	NA	0.00450727	2.17951
chr4	59616772	59649810	ENSCAFG00000018303	ENSCAFT00000029078	-	AFAP1L1	protein_coding	1	0.669697	5	8.18453e-36	4.96719e-32	0.00450727	2.53141
chr5	9658894	9669049	ENSCAFG00000011147	ENSCAFT00000017725	+	ESAM	protein_coding	1	0.920792	2	1	1	0.0045424	1.86818
chr17	11499126	11499935	ENSCAFG00000032919	Untranscribed	+	ENSCAFT00000056315	lincRNA	0.999735	1	0	NA	NA	0.00454658	5.4631
chr31	769487	787626	ENSCAFG00000007781	Untranscribed	+	POU1F1	protein_coding	1	1	0	NA	NA	0.00454658	3.29971
chr7	77684990	77704102	ENSCAFG00000018828	Untranscribed	+	CIDEA	protein_coding	1	0.963351	1	NA	NA	0.00454658	2.83203
chr3	1019306	1023584	ENSCAFG00000029015	ENSCAFT00000044180	+	ENSCAFT00000044180	protein_coding	1	0.452381	9	non-RT	non-RT	0.00459066	2.35289
chr10	18119731	18154222	ENSCAFG00000000731	Untranscribed	-	FAM19A5	protein_coding	1	0.930233	2	NA	NA	0.00460108	1.78168
chr8	48058172	48075170	ENSCAFG00000016995	ENSCAFT00000026912	-	PGF	protein_coding	1	0.91716	3	6.14383e-18	2.89251e-14	0.00463738	1.83202
chr35	18357826	18358637	ENSCAFG00000010205	ENSCAFT00000016192	+	ID4	protein_coding	0.999945	0.5	4	0.947604	1	0.00464393	1.99501
chr38	2218745	2236672	ENSCAFG00000010180	ENSCAFT00000016167	-	SLC41A1	protein_coding	1	0.865922	3	7.81342e-64	5.78662e-60	0.00465422	1.15017
chr7	43153025	43156400	ENSCAFG00000017389	ENSCAFT00000027549	+	RAB13	protein_coding	1	0.787879	1	4.17801e-07	0.00135451	0.00467136	1.32739
chr36	20220612	20292054	ENSCAFG00000040737	Untranscribed	+	ENSCAFT00000055553	lincRNA	1	0.97479	2	NA	NA	0.00468368	2.0417
chr2	61549793	61554690	ENSCAFG00000035700	Untranscribed	-	ENSCAFT00000051157	lincRNA	1	0.958333	1	NA	NA	0.00469181	2.40959
chr24	18453942	18460232	ENSCAFG00000006608	Untranscribed	+	CPXM1	protein_coding	1	0.919355	1	NA	NA	0.00469181	2.90256
chr20	56411977	56432342	ENSCAFG00000019378	ENSCAFT00000030803	-	THOP1	protein_coding	1	0.679803	5	non-RT	non-RT	0.00469855	0.922497
chr24	33143837	33149421	ENSCAFG00000009759	ENSCAFT00000015497	+	SNX21	protein_coding	1	0.636364	3	6.11334e-32	3.5638e-28	0.00471015	1.41223
chr15	2966837	2978968	ENSCAFG00000003018	ENSCAFT00000004852	-	MFSD2A	protein_coding	1	0.322314	10	non-RT	non-RT	0.00472279	2.23935
chr9	110956	116647	ENSCAFG00000006054	ENSCAFT00000047830	-	SLC16A3	protein_coding	1	0.587302	3	non-RT	non-RT	0.00475716	2.74343
chr5	60432493	60442053	ENSCAFG00000028782	ENSCAFT00000045074	+	ENSCAFT00000045074	protein_coding	1	0.663158	6	1.48008e-48	1.00009e-44	0.00476177	1.11551
chr21	24994922	24996055	ENSCAFG00000005630	ENSCAFT00000009052	-	P2RY2	protein_coding	1	0.636364	2	3.45359e-44	2.26901e-40	0.00477618	3.43949
chr13	17172851	17456469	ENSCAFG00000000831	ENSCAFT00000001299	-	EXT1	protein_coding	1	0.843089	4	non-RT	non-RT	0.00481373	1.12577
chr1	10345379	10349038	ENSCAFG00000000047	ENSCAFT00000000067	+	DSEL	protein_coding	1	0.5	5	non-RT	non-RT	0.00482888	1.92139
chr8	42638614	42642454	ENSCAFG00000035669	ENSCAFT00000056380	-	ENSCAFT00000056380	lincRNA	1	0.684211	2	1.54662e-06	0.00484248	0.00484898	2.00465
chr9	48864492	48877154	ENSCAFG00000019569	ENSCAFT00000031109	+	AGPAT2	protein_coding	1	0.642857	5	1.21825e-51	8.4254e-48	0.00484898	1.68786
chr19	30349643	30350570	ENSCAFG00000039554	Untranscribed	+	ENSCAFT00000054609	lincRNA	0.999905	1	0	NA	NA	0.00485452	4.56519
chr21	48192673	48204466	ENSCAFG00000010207	Untranscribed	-	BDNF	protein_coding	1	0.982906	1	NA	NA	0.00485697	3.79627
chr5	66057067	66085146	ENSCAFG00000035903	Untranscribed	+	ENSCAFT00000052226	lincRNA	1	0.982143	1	NA	NA	0.00486118	2.82333
chr11	54615071	54744412	ENSCAFG00000002403	Untranscribed	+	CCDC180	protein_coding	1	0.962877	2	NA	NA	0.00487852	2.06106
chr30	2222898	2223452	ENSCAFG00000008210	Untranscribed	-	GREM1	protein_coding	0.994223	1	0	NA	NA	0.00487852	5.96971
chr4	13584277	13688224	ENSCAFG00000034783	Untranscribed	-	ENSCAFT00000055386	lincRNA	1	0.965351	4	NA	NA	0.0048844	1.51555
chr27	38260747	38266429	ENSCAFG00000014675	ENSCAFT00000023304	-	LAG3	protein_coding	1	0.625	11	0.974082	1	0.004896	1.13217
chr8	72562292	72568566	ENSCAFG00000018404	ENSCAFT00000029231	-	NUDT14	protein_coding	1	0.693548	5	1.84692e-54	1.30134e-50	0.004896	1.26374
chr20	49371024	49383616	ENSCAFG00000017183	ENSCAFT00000027228	+	HOOK2	protein_coding	1	0.464	6	0.0109463	1	0.00490201	0.992202
chr9	37734558	37740115	ENSCAFG00000032731	Untranscribed	+	ENSCAFT00000047013	protein_coding	1	0.963636	1	NA	NA	0.00490201	3.30791
chr1	509125	565905	ENSCAFG00000000005	Untranscribed	+	PARD6G	protein_coding	1	0.844797	2	NA	NA	0.00490475	2.40532
chrX	106183890	106201175	ENSCAFG00000014436	Untranscribed	-	ENSCAFT00000022847	protein_coding	1	0.994186	1	NA	NA	0.00490475	3.448
chr25	1265929	1270540	ENSCAFG00000033767	ENSCAFT00000051201	-	ENSCAFT00000051201	lincRNA	1	0.804348	5	non-RT	non-RT	0.00490699	1.11079
chr25	1263187	1264483	ENSCAFG00000039208	ENSCAFT00000055558	-	ENSCAFT00000055558	lincRNA	1	0.75	1	0.0404928	1	0.00491585	1.91267
chr8	70806998	70916342	ENSCAFG00000018159	ENSCAFT00000028866	-	CDC42BPB	protein_coding	1	0.84721	5	5.75335e-15	2.54183e-11	0.00491585	0.859086
chr15	15488478	15503234	ENSCAFG00000004694	ENSCAFT00000007564	+	PTCH2	protein_coding	1	0.455782	10	0.0093413	1	0.00496456	1.28796
chr2	8558831	8642495	ENSCAFG00000004258	ENSCAFT00000006837	+	PRTFDC1	protein_coding	0.909216	0.277843	29	non-RT	non-RT	0.00496456	1.25671
chr25	29982187	29999562	ENSCAFG00000008404	ENSCAFT00000039007	+	CLU	protein_coding	0.999361	0.791908	3	non-RT	non-RT	0.00496456	2.21032
chr9	26065216	26068948	ENSCAFG00000028938	ENSCAFT00000046726	-	ENSCAFT00000046726	protein_coding	1	0.405405	4	3.47238e-21	1.74071e-17	0.00498128	2.43461
chr23	44903756	44919903	ENSCAFG00000037110	Untranscribed	+	ENSCAFT00000052680	lincRNA	1	0.981366	1	NA	NA	0.0049836	3.183

## Sheet: dge_down
TXCHROM	TXSTART	TXEND	GENEID	TXNAME	TXSTRAND	GENENAME	TXTYPE	post.prob	gof	lnmr	rt.p	q	FDR	FC
chr28	32564558	32600600	ENSCAFG00000012674	ENSCAFT00000020120	+	ACADSB	protein_coding	1	0.936111	3	1.3988e-05	0.0408451	1.64226e-08	-1.81466
chr30	28195749	28336464	ENSCAFG00000017011	ENSCAFT00000026962	-	HERC1	protein_coding	1	0.982232	2	1	1	4.12654e-07	-1.69984
chr1	88359159	88543797	ENSCAFG00000001916	ENSCAFT00000003045	-	PIP5K1B	protein_coding	1	0.729144	64	2.33483e-17	1.0871e-13	6.9667e-07	-1.52986
chr5	12963180	13035644	ENSCAFG00000011858	ENSCAFT00000018832	-	TBCEL	protein_coding	1	0.973757	3	non-RT	non-RT	1.10513e-06	-2.16978
chr14	45077167	45131905	ENSCAFG00000003154	ENSCAFT00000005078	-	NT5C3A	protein_coding	1	0.877193	23	1.02301e-10	3.92427e-07	1.12155e-06	-2.27075
chr3	57341557	57397234	ENSCAFG00000013972	ENSCAFT00000022159	-	ENSCAFT00000022159	protein_coding	1	0.98741	2	0.924442	1	1.42603e-06	-1.61819
chr13	60145142	60195345	ENSCAFG00000002926	ENSCAFT00000004680	+	MOB1B	protein_coding	1	0.840637	4	0.00183189	1	1.93715e-06	-1.46944
chr15	15309141	15317085	ENSCAFG00000004646	ENSCAFT00000007496	-	UROD	protein_coding	1	0.949367	3	non-RT	non-RT	2.00674e-06	-2.45947
chr8	10400713	10491247	ENSCAFG00000012911	ENSCAFT00000020512	-	HECTD1	protein_coding	1	0.954696	4	1.03685e-134	9.2114e-131	2.27853e-06	-1.11103
chr16	33162514	33304625	ENSCAFG00000006410	ENSCAFT00000037050	-	WRN	protein_coding	1	0.805771	5	non-RT	non-RT	2.38125e-06	-1.48636
chr25	35238317	35276603	ENSCAFG00000009928	ENSCAFT00000045912	-	XPO7	protein_coding	1	0.967089	8	non-RT	non-RT	2.77015e-06	-2.85983
chr29	31420777	31497466	ENSCAFG00000008570	ENSCAFT00000013597	+	ENSCAFT00000013597	protein_coding	1	0.272846	28	non-RT	non-RT	3.41248e-06	-3.08873
chr1	19171448	19203689	ENSCAFG00000000137	ENSCAFT00000000227	+	TXNL1	protein_coding	1	0.870091	8	1.35375e-32	7.95466e-29	3.79426e-06	-1.23408
chr29	31271549	31357580	ENSCAFG00000037414	Untranscribed	+	ENSCAFT00000058661	lincRNA	1	0.825581	3	NA	NA	4.33879e-06	-2.90144
chr20	48398759	48405914	ENSCAFG00000016482	ENSCAFT00000026119	+	ENSCAFT00000026119	protein_coding	1	0.87	4	3.69199e-21	1.85042e-17	5.741e-06	-1.90213
chr37	10430984	10497820	ENSCAFG00000012217	ENSCAFT00000045107	-	TRAK2	protein_coding	1	0.991018	2	non-RT	non-RT	6.32145e-06	-2.80561
chr25	10794307	10860425	ENSCAFG00000034620	ENSCAFT00000050287	-	ENSCAFT00000050287	lincRNA	1	0.26475	19	non-RT	non-RT	6.94333e-06	-2.49102
chr37	10524977	10556935	ENSCAFG00000012286	ENSCAFT00000019520	+	STRADB	protein_coding	1	0.956113	2	non-RT	non-RT	8.81914e-06	-2.21093
chr27	25097395	25117019	ENSCAFG00000011862	ENSCAFT00000018838	-	CMAS	protein_coding	1	0.979592	1	non-RT	non-RT	9.0965e-06	-1.79092
chr10	24808952	25030883	ENSCAFG00000001255	ENSCAFT00000045467	-	TNRC6B	protein_coding	1	0.911221	7	non-RT	non-RT	9.78587e-06	-0.954655
chr18	33944493	33973966	ENSCAFG00000007148	ENSCAFT00000011480	+	FBXO3	protein_coding	1	0.979592	2	2.96982e-97	2.48396e-93	9.78662e-06	-1.89743
chr23	45708423	45998384	ENSCAFG00000008485	ENSCAFT00000013509	+	MED12L	protein_coding	1	0.863056	13	non-RT	non-RT	9.78662e-06	-2.23369
chr11	55257965	55272363	ENSCAFG00000002464	ENSCAFT00000003879	+	ANP32B	protein_coding	1	1	0	1.16984e-12	4.79518e-09	1.07495e-05	-1.82592
chr25	48855314	48870214	ENSCAFG00000012461	ENSCAFT00000019786	+	ASB1	protein_coding	1	0.946309	2	6.6568e-07	0.00212552	1.30648e-05	-2.64439
chr26	37586729	37631131	ENSCAFG00000028821	ENSCAFT00000047870	+	ENSCAFT00000047870	protein_coding	1	0.957207	3	2.83997e-30	1.62475e-26	1.30967e-05	-1.69898
chr35	17016289	17045594	ENSCAFG00000010184	ENSCAFT00000016168	-	DEK	protein_coding	1	0.948805	6	non-RT	non-RT	1.37779e-05	-1.04822
chr6	11447225	11478611	ENSCAFG00000015665	ENSCAFT00000050124	-	EIF2AK1	protein_coding	1	0.961661	4	2.33987e-172	2.13303e-168	1.61411e-05	-2.42647
chr33	5445856	5459137	ENSCAFG00000009182	ENSCAFT00000014601	-	CPOX	protein_coding	1	1	0	2.06673e-51	1.42667e-47	1.80632e-05	-2.46041
chr15	51268857	51428084	ENSCAFG00000008317	ENSCAFT00000048278	+	KIAA0922	protein_coding	1	0.978015	2	3.72159e-23	1.93039e-19	1.87012e-05	-1.28188
chr25	29520967	29561333	ENSCAFG00000008347	ENSCAFT00000013250	+	NUGGC	protein_coding	1	0.416873	18	non-RT	non-RT	1.90722e-05	-2.65313
chr21	20702925	20730240	ENSCAFG00000004822	ENSCAFT00000007783	+	ALG8	protein_coding	1	0.897436	3	3.87882e-05	0.109189	2.31298e-05	-1.66553
chr6	50170723	50219026	ENSCAFG00000020052	ENSCAFT00000031906	+	FRRS1	protein_coding	1	0.890269	4	non-RT	non-RT	2.31298e-05	-3.29682
chr15	14083139	14092578	ENSCAFG00000004260	ENSCAFT00000006834	-	ENSCAFT00000006834	protein_coding	1	0.957447	1	0.952697	1	2.46224e-05	-1.35104
chr14	6912616	7017836	ENSCAFG00000001505	ENSCAFT00000002348	+	UBE2H	protein_coding	1	0.94962	8	2.52483e-95	2.10218e-91	2.74804e-05	-1.08976
chr10	3397653	3495594	ENSCAFG00000000316	ENSCAFT00000000487	+	SLC16A7	protein_coding	1	0.960163	12	non-RT	non-RT	2.93211e-05	-2.54748
chr32	26383609	26530856	ENSCAFG00000010897	Untranscribed	+	ARHGEF38	protein_coding	1	0.921196	4	NA	NA	3.16991e-05	-3.95342
chr14	45001927	45187643	ENSCAFG00000024731	ENSCAFT00000038182	-	RP9	protein_coding	1	0.660743	38	non-RT	non-RT	3.34335e-05	-1.24211
chr3	74662402	74835102	ENSCAFG00000016269	Untranscribed	-	NWD2	protein_coding	1	0.892299	3	NA	NA	3.34335e-05	-2.30768
chr1	31644424	31682638	ENSCAFG00000032820	ENSCAFT00000051117	+	ENSCAFT00000051117	lincRNA	1	0.530756	15	2.72347e-13	1.14004e-09	3.46389e-05	-1.75568
chr1	31644424	31682638	ENSCAFG00000035645	ENSCAFT00000050666	+	ENSCAFT00000050666	lincRNA	1	0.545012	8	2.72347e-13	1.14004e-09	3.46389e-05	-1.75568
chr1	17020066	17036079	ENSCAFG00000000100	ENSCAFT00000000158	-	SEC11C	protein_coding	1	0.8875	4	non-RT	non-RT	3.54175e-05	-1.67853
chr25	10860949	10940157	ENSCAFG00000037595	Untranscribed	-	ENSCAFT00000057367	lincRNA	1	0.804293	4	NA	NA	3.61406e-05	-2.49128
chr28	22202944	22226253	ENSCAFG00000010807	ENSCAFT00000017201	+	PDCD4	protein_coding	1	0.823944	28	non-RT	non-RT	3.75287e-05	-1.852
chr1	43138219	43149025	ENSCAFG00000000547	ENSCAFT00000042996	-	FBXO5	protein_coding	1	0.962963	1	0.13381	1	3.84407e-05	-1.97167
chr23	34401930	34510191	ENSCAFG00000007523	ENSCAFT00000012053	+	ARMC8	protein_coding	1	0.95841	3	non-RT	non-RT	3.90338e-05	-1.56428
chr15	14702923	14733288	ENSCAFG00000004466	ENSCAFT00000007228	+	GPBP1L1	protein_coding	1	0.927393	4	0.000145399	0.389089	4.02418e-05	-1.09567
chr26	9767169	9901152	ENSCAFG00000008851	ENSCAFT00000014077	-	HECTD4	protein_coding	1	0.970127	9	2.32217e-102	1.96386e-98	4.49353e-05	-1.84203
chr5	42448485	42487144	ENSCAFG00000018519	ENSCAFT00000049858	+	TNFRSF13B	protein_coding	1	0.901554	3	6.94234e-22	3.51699e-18	4.90286e-05	-3.81408
chrX	83401676	83517525	ENSCAFG00000018090	ENSCAFT00000028747	-	AMMECR1	protein_coding	1	0.879102	3	non-RT	non-RT	4.93232e-05	-1.80634
chr1	99130539	99166337	ENSCAFG00000029327	ENSCAFT00000045920	+	ZNF484	protein_coding	1	0.778711	6	5.82896e-17	2.69414e-13	6.12788e-05	-0.934197
chr4	38608260	38664821	ENSCAFG00000016761	ENSCAFT00000045015	-	CPEB4	protein_coding	1	0.99292	1	non-RT	non-RT	6.16968e-05	-1.92204
chr17	7105811	7122747	ENSCAFG00000003409	ENSCAFT00000005482	+	RRM2	protein_coding	1	0.946746	3	1.55693e-72	1.19961e-68	6.22197e-05	-2.40255
chr17	51733125	51781834	ENSCAFG00000009298	ENSCAFT00000047235	+	HIPK1	protein_coding	1	0.953815	4	4.16813e-36	2.53714e-32	6.36586e-05	-1.24106
chr2	20943474	21015012	ENSCAFG00000023575	ENSCAFT00000007422	+	FAM188A	protein_coding	1	0.907692	5	non-RT	non-RT	6.36586e-05	-1.31202
chr8	15643401	15655093	ENSCAFG00000036364	ENSCAFT00000057570	-	ENSCAFT00000057570	lincRNA	1	0.646552	4	non-RT	non-RT	6.36586e-05	-2.18711
chr33	29206003	29231090	ENSCAFG00000012941	ENSCAFT00000020544	-	TFRC	protein_coding	1	0.964	2	6.14743e-92	5.06794e-88	7.04578e-05	-2.10696
chr16	9963536	10024016	ENSCAFG00000004319	Untranscribed	+	SVOPL	protein_coding	1	0.786424	6	NA	NA	7.27106e-05	-2.61038
chr16	40505952	40546032	ENSCAFG00000006873	ENSCAFT00000011052	+	ENSCAFT00000011052	protein_coding	1	0.641129	21	1.32024e-40	8.39278e-37	7.87181e-05	-1.85108
chr28	2006893	2161876	ENSCAFG00000006879	ENSCAFT00000011051	+	2020-03-08	protein_coding	1	0.887669	19	4.22079e-13	1.75627e-09	7.89297e-05	-1.8384
chr2	81928834	81957630	ENSCAFG00000016220	ENSCAFT00000035715	-	DDI2	protein_coding	1	0.947735	2	1.13339e-77	8.90733e-74	7.96923e-05	-0.878405
chr9	30725129	30810682	ENSCAFG00000017369	ENSCAFT00000049438	+	PCTP	protein_coding	1	0.626901	20	non-RT	non-RT	8.14022e-05	-2.15478
chr2	74397715	74458126	ENSCAFG00000012804	ENSCAFT00000020320	-	TMEM57	protein_coding	1	0.965232	2	3.14577e-83	2.52322e-79	8.58688e-05	-1.61358
chr2	40222441	40277544	ENSCAFG00000031541	ENSCAFT00000046997	-	PRELID2	protein_coding	1	0.834846	13	non-RT	non-RT	8.70456e-05	-1.16148
chr30	29991250	30082923	ENSCAFG00000017250	ENSCAFT00000046155	-	DENND4A	protein_coding	0.999783	0.855975	33	non-RT	non-RT	9.29777e-05	-1.24269
chr15	11557824	11752017	ENSCAFG00000033497	Untranscribed	+	ENSCAFT00000056602	lincRNA	1	0.826893	5	NA	NA	9.77059e-05	-2.60482
chr9	19299519	19303856	ENSCAFG00000014372	ENSCAFT00000022829	-	G6PC3	protein_coding	1	0.930233	2	1.63994e-70	1.25439e-66	0.000105999	-1.50889
chr6	25740913	25757998	ENSCAFG00000018078	ENSCAFT00000028730	+	ENSCAFT00000028730	protein_coding	1	0.994118	1	non-RT	non-RT	0.000108827	-2.28071
chr7	5818734	5830534	ENSCAFG00000011429	ENSCAFT00000043274	+	DYRK3	protein_coding	1	0.860294	18	non-RT	non-RT	0.000108827	-1.62882
chr25	39719897	39842289	ENSCAFG00000010409	ENSCAFT00000039581	+	RHBDD1	protein_coding	1	0.922322	3	non-RT	non-RT	0.000117069	-1.14084
chr11	50843656	50877265	ENSCAFG00000001901	ENSCAFT00000037563	-	DCAF12	protein_coding	1	0.91369	3	2.60481e-110	2.23414e-106	0.000118826	-1.07489
chr34	34557566	34586187	ENSCAFG00000031588	ENSCAFT00000049719	+	ENSCAFT00000049719	protein_coding	1	0.982517	2	1.50425e-18	7.17226e-15	0.000127974	-0.897568
chr9	25842211	25873645	ENSCAFG00000016955	ENSCAFT00000026849	+	KAT7	protein_coding	1	0.961783	2	non-RT	non-RT	0.000127974	-0.677528
chr2	74505711	74511777	ENSCAFG00000040657	ENSCAFT00000055577	+	ENSCAFT00000055577	lincRNA	1	0.9	4	1	1	0.000131418	-2.65028
chr7	39967301	40003091	ENSCAFG00000016340	ENSCAFT00000025923	+	WDR26	protein_coding	1	0.988796	1	non-RT	non-RT	0.000132146	-1.27103
chr38	949185	954529	ENSCAFG00000039619	ENSCAFT00000057704	-	ENSCAFT00000057704	lincRNA	1	0.981132	1	0.366655	1	0.000140342	-2.0458
chr24	42367597	42385273	ENSCAFG00000012048	ENSCAFT00000019134	+	RAE1	protein_coding	1	0.977273	2	non-RT	non-RT	0.00014429	-1.27004
chr3	58315684	58367131	ENSCAFG00000014189	Untranscribed	-	ACSBG1	protein_coding	1	0.846304	11	NA	NA	0.00014429	-3.13444
chr23	45289137	45385594	ENSCAFG00000008436	ENSCAFT00000049773	-	ERICH6	protein_coding	1	0.540456	126	non-RT	non-RT	0.0001482	-1.77339
chr13	59961184	59971665	ENSCAFG00000028568	ENSCAFT00000045991	-	JCHAIN	protein_coding	1	0.932692	2	non-RT	non-RT	0.000150755	-2.52694
chr2	74038887	74045567	ENSCAFG00000029191	ENSCAFT00000048814	+	STMN1	protein_coding	1	0.954545	1	3.52605e-51	2.43121e-47	0.000158575	-1.39529
chr34	15966306	15999107	ENSCAFG00000011734	ENSCAFT00000018647	-	DCUN1D1	protein_coding	1	0.801829	28	3.97121e-34	2.37399e-30	0.000169163	-1.37014
chr7	14165608	14379822	ENSCAFG00000012781	ENSCAFT00000020326	+	XPR1	protein_coding	1	0.875817	4	non-RT	non-RT	0.000169163	-1.19589
chr28	34950591	34983571	ENSCAFG00000012866	ENSCAFT00000020409	-	UROS	protein_coding	1	0.933131	5	7.14982e-26	3.86305e-22	0.000177058	-1.90796
chr5	21650315	21665779	ENSCAFG00000037969	ENSCAFT00000054819	-	ENSCAFT00000054819	lincRNA	0.978742	0.233766	30	7.64182e-114	6.60177e-110	0.000186362	-2.97689
chr38	2160301	2187756	ENSCAFG00000010168	ENSCAFT00000016150	-	NUCKS1	protein_coding	1	0.978102	2	0.00130268	1	0.000219488	-0.939809
chr25	33894132	33965389	ENSCAFG00000009114	ENSCAFT00000014510	-	SLC25A37	protein_coding	1	0.981742	6	non-RT	non-RT	0.000220267	-2.6954
chr18	11991155	11992598	ENSCAFG00000031158	ENSCAFT00000046880	-	EPDR1	protein_coding	1	0.928571	1	1.95499e-07	0.000645348	0.000243862	-3.51954
chr21	20607496	20654454	ENSCAFG00000004797	ENSCAFT00000045549	-	USP35	protein_coding	1	0.968017	2	non-RT	non-RT	0.000250023	-2.74577
chr16	20648768	20712208	ENSCAFG00000005217	ENSCAFT00000008416	-	NCAPG2	protein_coding	1	0.810726	5	0.000456298	1	0.000251273	-1.135
chr1	73488493	73528151	ENSCAFG00000001339	ENSCAFT00000002078	+	ENSCAFT00000002078	protein_coding	1	0.686869	8	1.31981e-41	8.47584e-38	0.000253821	-1.54833
chr8	39719875	39973831	ENSCAFG00000016231	ENSCAFT00000025758	+	FUT8	protein_coding	1	0.775108	10	non-RT	non-RT	0.000253821	-1.48876
chr7	30207676	30248511	ENSCAFG00000015268	ENSCAFT00000024249	-	TBX19	protein_coding	1	0.789216	3	1.13219e-05	0.0332299	0.000255801	-1.09385
chr18	42069483	42075752	ENSCAFG00000008411	ENSCAFT00000013355	-	NDUFS3	protein_coding	1	0.951613	2	1	1	0.000256206	-1.60244
chr3	74493041	74557017	ENSCAFG00000016265	ENSCAFT00000025800	+	RELL1	protein_coding	1	0.985915	2	non-RT	non-RT	0.000268408	-1.27744
chr9	22303107	22316019	ENSCAFG00000016106	ENSCAFT00000025560	-	CDC6	protein_coding	1	0.922481	4	0.000209086	0.551569	0.000273687	-1.74441
chr15	41305116	41417906	ENSCAFG00000034656	ENSCAFT00000055975	+	ENSCAFT00000055975	lincRNA	1	0.279503	51	non-RT	non-RT	0.000294942	-2.81952
chr2	21694914	21740231	ENSCAFG00000004692	ENSCAFT00000048387	+	DCLRE1C	protein_coding	1	0.834308	16	1.98139e-116	1.71906e-112	0.000299281	-1.67723
chr20	49299512	49302219	ENSCAFG00000017115	ENSCAFT00000027110	+	DNASE2	protein_coding	0.999054	0.896552	3	0.999884	1	0.000306386	-2.57528
chr7	38857289	38871895	ENSCAFG00000016123	ENSCAFT00000025576	+	SDE2	protein_coding	1	0.965753	1	3.81032e-119	3.31955e-115	0.000309432	-1.35465
chr23	37764384	37875953	ENSCAFG00000007742	ENSCAFT00000012380	-	TFDP2	protein_coding	1	0.869955	6	3.56941e-08	0.000122681	0.000310434	-2.12079
chr31	17213523	17429510	ENSCAFG00000008418	Untranscribed	+	NCAM2	protein_coding	1	0.839277	3	NA	NA	0.000311489	-2.05223
chr21	38737247	39151793	ENSCAFG00000008607	ENSCAFT00000013736	-	SOX6	protein_coding	1	0.92111	15	non-RT	non-RT	0.000333116	-2.87568
chr8	53771761	53824492	ENSCAFG00000017315	ENSCAFT00000027441	-	SEL1L	protein_coding	1	0.946869	2	non-RT	non-RT	0.00036239	-0.992038
chr7	5591545	5660919	ENSCAFG00000011403	ENSCAFT00000018114	+	ASPM	protein_coding	1	0.820442	27	1	1	0.000363392	-1.59593
chr6	33277444	33315661	ENSCAFG00000018993	ENSCAFT00000030172	+	USP7	protein_coding	1	0.986911	2	non-RT	non-RT	0.000377487	-0.878352
chr8	39652799	39656131	ENSCAFG00000040917	ENSCAFT00000054636	-	ENSCAFT00000054636	lincRNA	1	0.454545	6	non-RT	non-RT	0.000388891	-3.31912
chr5	21731398	21734827	ENSCAFG00000024433	ENSCAFT00000037734	-	COLCA2	protein_coding	1	0.470588	6	non-RT	non-RT	0.000389402	-3.2809
chr37	25815920	25818794	ENSCAFG00000015217	ENSCAFT00000024156	+	ENSCAFT00000024156	protein_coding	1	0.678571	7	1.15474e-41	7.42152e-38	0.000393458	-3.87503
chr10	46590015	46664245	ENSCAFG00000002535	ENSCAFT00000004003	+	PPM1B	protein_coding	1	0.923181	4	3.56608e-19	1.72206e-15	0.000411868	-0.946831
chr37	10404135	10430950	ENSCAFG00000012188	ENSCAFT00000019360	-	ALS2CR12	protein_coding	1	0.906716	3	RT	RT	0.000411868	-2.45078
chr26	20266153	20267867	ENSCAFG00000011779	ENSCAFT00000046595	-	CRYBB1	protein_coding	1	0.824176	4	non-RT	non-RT	0.000416795	-3.43267
chr2	34698916	34707317	ENSCAFG00000005686	ENSCAFT00000009175	-	SLC23A1	protein_coding	1	0.571429	3	0.137943	1	0.000426161	-3.09248
chr13	60206636	60238123	ENSCAFG00000002931	ENSCAFT00000004687	+	DCK	protein_coding	1	0.910828	4	2.2698e-05	0.0652567	0.000430332	-2.35654
chr5	81643539	81766928	ENSCAFG00000020331	ENSCAFT00000046321	+	RANBP10	protein_coding	1	0.886056	7	3.1383e-73	2.42559e-69	0.000435508	-1.4328
chr19	23943566	23985867	ENSCAFG00000030972	ENSCAFT00000047030	-	Gypc	protein_coding	0.999999	0.941964	25	non-RT	non-RT	0.000440064	-2.24363
chr8	15236190	15424075	ENSCAFG00000028962	ENSCAFT00000044282	-	SLC25A21	protein_coding	1	0.698616	26	non-RT	non-RT	0.000443398	-2.32973
chr5	70653179	70740929	ENSCAFG00000020012	ENSCAFT00000031848	+	ENSCAFT00000031848	protein_coding	1	0.397948	35	non-RT	non-RT	0.000446274	-2.93344
chr17	244210	250223	ENSCAFG00000030097	ENSCAFT00000045973	+	ENSCAFT00000045973	protein_coding	1	0.966667	1	non-RT	non-RT	0.000461504	-1.4315
chr6	55227530	55240234	ENSCAFG00000020126	ENSCAFT00000032035	+	GCLM	protein_coding	1	0.952756	1	3.99201e-53	2.79121e-49	0.000478484	-1.89952
chr35	25031264	25032154	ENSCAFG00000024677	ENSCAFT00000038068	+	H2BFS	protein_coding	0.999999	0.625	3	6.49091e-14	2.77227e-10	0.000478717	-2.1807
chr31	31323126	31377097	ENSCAFG00000014444	Untranscribed	+	ENSCAFT00000015299	protein_coding	1	0.836735	21	NA	NA	0.000481149	-1.58156
chr23	45762792	45777395	ENSCAFG00000038829	ENSCAFT00000055090	+	ENSCAFT00000055090	lincRNA	1	0.842466	3	non-RT	non-RT	0.00048431	-2.78132
chr10	28152480	28153967	ENSCAFG00000000400	ENSCAFT00000000630	+	PRR3	protein_coding	1	1	0	0.780726	1	0.00049449	-3.77886
chr33	25153523	25191046	ENSCAFG00000011672	ENSCAFT00000018583	+	SLC15A2	protein_coding	1	0.514667	11	0.0737404	1	0.000499317	-3.1499
chr11	52197462	52200738	ENSCAFG00000002073	ENSCAFT00000003287	-	ARHGEF39	protein_coding	1	0.9375	1	1.44928e-27	8.00292e-24	0.000502273	-1.6118
chr5	39936787	40163510	ENSCAFG00000018081	ENSCAFT00000035346	-	ENSCAFT00000035346	protein_coding	1	0.933392	6	non-RT	non-RT	0.000502273	-1.88377
chr15	48274958	48995697	ENSCAFG00000007907	ENSCAFT00000049732	-	LRBA	protein_coding	1	0.688081	14	2.09259e-118	1.82097e-114	0.000509375	-1.74426
chr17	51785288	51788111	ENSCAFG00000009334	ENSCAFT00000014855	+	OLFML3	protein_coding	1	1	0	1	1	0.000512073	-1.70844
chr30	34136851	34145575	ENSCAFG00000040907	ENSCAFT00000052290	+	ENSCAFT00000052290	lincRNA	1	0.804598	3	non-RT	non-RT	0.000512073	-2.68035
chr10	1159812	1167788	ENSCAFG00000000155	ENSCAFT00000000249	-	TAC3	protein_coding	1	0.936709	2	0.0762896	1	0.000518384	-2.95129
chr27	45717375	45725660	ENSCAFG00000016243	ENSCAFT00000025766	+	TUBA8	protein_coding	1	0.890244	3	9.96458e-19	4.76606e-15	0.000522338	-1.20297
chr10	41633790	41647066	ENSCAFG00000002193	ENSCAFT00000003449	+	ENSCAFT00000003449	protein_coding	1	0.962121	1	non-RT	non-RT	0.00053829	-1.56583
chr28	4589681	4670399	ENSCAFG00000007178	ENSCAFT00000048651	+	KIF20B	protein_coding	1	0.681537	20	non-RT	non-RT	0.000542346	-1.36514
chr15	10218824	10225053	ENSCAFG00000028905	ENSCAFT00000049792	-	CDKN2C	protein_coding	1	1	0	non-RT	non-RT	0.000550963	-1.55062
chr3	7554961	7584718	ENSCAFG00000036766	ENSCAFT00000053295	-	ENSCAFT00000053295	lincRNA	1	0.249158	12	0.881812	1	0.000556963	-2.60541
chrX	95451346	95532869	ENSCAFG00000018587	ENSCAFT00000048215	+	STAG2	protein_coding	1	0.917791	3	1.8238e-267	1.68592e-263	0.000559282	-0.77386
chr28	34936976	34944110	ENSCAFG00000012857	ENSCAFT00000020394	-	MMP21	protein_coding	1	0.915493	2	0.0599194	1	0.000560183	-2.82948
chr3	7410225	7504034	ENSCAFG00000036880	Untranscribed	-	ENSCAFT00000054841	lincRNA	1	0.780384	9	NA	NA	0.000579586	-2.5948
chr38	21959933	21999598	ENSCAFG00000031010	ENSCAFT00000048298	+	ENSCAFT00000048298	protein_coding	1	0.974747	2	6.21883e-08	0.000211627	0.000579586	-0.763372
chr2	68285251	68323788	ENSCAFG00000010369	ENSCAFT00000016487	-	AZIN2	protein_coding	1	0.927273	8	non-RT	non-RT	0.000593465	-2.58378
chr4	6341243	6699442	ENSCAFG00000011585	Untranscribed	+	PCNX2	protein_coding	1	0.871544	6	NA	NA	0.000593465	-2.91098
chr12	9797754	9798919	ENSCAFG00000001574	ENSCAFT00000002469	+	TSPO2	protein_coding	1	1	0	non-RT	non-RT	0.00059396	-3.66701
chr5	42701358	42706435	ENSCAFG00000018528	ENSCAFT00000029414	-	NATD1	protein_coding	1	0.98	1	non-RT	non-RT	0.00059396	-1.72437
chr24	22344846	22366523	ENSCAFG00000007356	ENSCAFT00000011771	+	BPIFB4	protein_coding	1	0.398406	11	0.326775	1	0.000608064	-3.77002
chrX	81668224	81687622	ENSCAFG00000018009	ENSCAFT00000028612	+	ATG4A	protein_coding	1	0.958549	1	non-RT	non-RT	0.000613548	-2.2075
chr7	67035843	67079306	ENSCAFG00000018309	ENSCAFT00000029089	+	USP14	protein_coding	1	0.914747	2	1.11928e-06	0.00352909	0.000614281	-1.02211
chr24	22722786	22866484	ENSCAFG00000007420	ENSCAFT00000011896	+	CBFA2T2	protein_coding	1	0.846797	14	non-RT	non-RT	0.000633889	-0.742159
chr10	5510817	5633446	ENSCAFG00000000323	ENSCAFT00000000496	+	USP15	protein_coding	1	0.902121	6	non-RT	non-RT	0.000639128	-0.909297
chr11	64169756	64267273	ENSCAFG00000002837	ENSCAFT00000004537	-	TMEM245	protein_coding	1	0.867692	5	non-RT	non-RT	0.000640955	-1.42527
chr6	30840834	30846139	ENSCAFG00000018852	ENSCAFT00000044503	-	TNFRSF17	protein_coding	1	0.735849	5	non-RT	non-RT	0.000668216	-2.83498
chr8	30733592	30784064	ENSCAFG00000014965	ENSCAFT00000023750	-	GCH1	protein_coding	1	0.972222	2	5.03339e-66	3.76599e-62	0.000668216	-2.01327
chr2	78166449	78205503	ENSCAFG00000015005	ENSCAFT00000023825	+	HP1BP3	protein_coding	1	0.946154	2	3.17663e-09	1.14962e-05	0.000714271	-0.778494
chr11	35747583	35788476	ENSCAFG00000001551	ENSCAFT00000002423	-	PSIP1	protein_coding	1	0.89951	4	non-RT	non-RT	0.000730403	-0.988383
chr6	58598416	58632775	ENSCAFG00000020195	ENSCAFT00000047114	-	ZNF326	protein_coding	1	0.982507	1	1.48382e-88	1.21317e-84	0.000734725	-0.956856
chr8	65475207	65551402	ENSCAFG00000017802	ENSCAFT00000028240	+	VRK1	protein_coding	1	0.666229	16	non-RT	non-RT	0.000744072	-0.934245
chr11	20598888	20644639	ENSCAFG00000000840	ENSCAFT00000001320	+	SLC22A4	protein_coding	1	0.85558	4	1	1	0.000746606	-2.12067
chr2	75712514	75720949	ENSCAFG00000013210	ENSCAFT00000020961	-	PITHD1	protein_coding	1	1	0	1.28316e-32	7.54244e-29	0.000758492	-1.41881
chr10	20832126	20844617	ENSCAFG00000000856	ENSCAFT00000001337	-	NUP50	protein_coding	1	1	0	non-RT	non-RT	0.000766691	-1.33089
chr11	40265658	40577321	ENSCAFG00000025256	ENSCAFT00000039148	+	FOCAD	protein_coding	1	0.726573	22	non-RT	non-RT	0.000770397	-1.11048
chr30	10053798	10119795	ENSCAFG00000011930	ENSCAFT00000018985	+	CCNDBP1	protein_coding	1	0.734446	10	non-RT	non-RT	0.000770397	-1.74459
chr21	39094987	39139052	ENSCAFG00000033629	ENSCAFT00000055382	-	ENSCAFT00000055382	lincRNA	1	0.656818	16	non-RT	non-RT	0.000801828	-2.68383
chr9	55921635	55928753	ENSCAFG00000020140	ENSCAFT00000032066	-	SLC2A8	protein_coding	1	1	0	RT	RT	0.000801828	-1.81136
chr8	72847361	72852219	ENSCAFG00000032358	ENSCAFT00000048204	-	ENSCAFT00000048204	protein_coding	1	0.979167	1	non-RT	non-RT	0.000802515	-3.54127
chr10	41718990	41831312	ENSCAFG00000002206	ENSCAFT00000003469	+	TBC1D8	protein_coding	1	0.96171	3	3.76184e-225	3.47143e-221	0.000809896	-1.44758
chr6	59055569	59057818	ENSCAFG00000034147	ENSCAFT00000055222	+	ENSCAFT00000055222	lincRNA	1	1	0	non-RT	non-RT	0.00081587	-2.98857
chr16	15841169	15898079	ENSCAFG00000004940	Untranscribed	+	GALNTL5	protein_coding	1	0.83304	6	NA	NA	0.000816717	-2.56588
chr12	34806907	34840880	ENSCAFG00000040320	Untranscribed	-	ENSCAFT00000051610	lincRNA	1	0.876106	3	NA	NA	0.000824763	-2.84728
chr16	6626235	6645094	ENSCAFG00000003658	ENSCAFT00000047295	+	ENSCAFT00000047295	protein_coding	1	0.978723	2	2.09758e-28	1.17066e-24	0.000859986	-3.33908
chr16	58746153	58751436	ENSCAFG00000039643	ENSCAFT00000053828	+	ENSCAFT00000053828	lincRNA	1	0.865385	2	non-RT	non-RT	0.000866462	-1.84757
chr20	46319343	46329695	ENSCAFG00000015778	ENSCAFT00000047167	-	HSH2D	protein_coding	1	0.951456	1	1	1	0.000878335	-2.26581
chr17	20181363	20264927	ENSCAFG00000004250	ENSCAFT00000006816	+	RAB10	protein_coding	1	0.929341	4	non-RT	non-RT	0.000881473	-0.834035
chr7	40695233	40719176	ENSCAFG00000023822	ENSCAFT00000026086	+	ENSCAFT00000026086	protein_coding	1	0.778243	4	6.07165e-18	2.85914e-14	0.000926986	-2.70313
chr10	44600833	44825972	ENSCAFG00000002365	ENSCAFT00000003712	+	TMEM131	protein_coding	1	0.900044	11	non-RT	non-RT	0.000939516	-0.852242
chr1	31417538	31465041	ENSCAFG00000000283	ENSCAFT00000000441	-	TXLNB	protein_coding	1	0.364211	12	7.25136e-100	6.10274e-96	0.00095515	-2.5412
chr30	14572861	14585767	ENSCAFG00000014277	ENSCAFT00000022692	+	DUT	protein_coding	1	0.976744	1	non-RT	non-RT	0.000960786	-1.32339
chr2	68848550	68874004	ENSCAFG00000010567	ENSCAFT00000046289	+	BSDC1	protein_coding	1	0.968504	1	non-RT	non-RT	0.000972634	-1.07724
chr4	19223981	19350378	ENSCAFG00000013475	ENSCAFT00000021404	-	HERC4	protein_coding	0.970149	0.969121	2	non-RT	non-RT	0.000972668	-1.07735
chr16	44466300	44487120	ENSCAFG00000007348	ENSCAFT00000011775	-	F11	protein_coding	1	0.485577	7	0.0119601	1	0.000986181	-2.5819
chr25	29786027	29811112	ENSCAFG00000008378	ENSCAFT00000049239	-	ESCO2	protein_coding	1	0.784	14	non-RT	non-RT	0.00101633	-1.81191
chr34	18823690	19016190	ENSCAFG00000013503	ENSCAFT00000043054	-	DGKG	protein_coding	1	0.827532	6	non-RT	non-RT	0.00103266	-1.96915
chr5	14767915	14775082	ENSCAFG00000012342	ENSCAFT00000019616	-	HMBS	protein_coding	1	0.985915	1	0.978131	1	0.00104215	-2.51633
chr7	24880265	25132790	ENSCAFG00000025140	ENSCAFT00000022901	-	ENSCAFT00000022901	protein_coding	1	0.722376	62	non-RT	non-RT	0.00108173	-0.883933
chr4	66662951	66678920	ENSCAFG00000018576	ENSCAFT00000029486	-	NIM1K	protein_coding	1	0.534591	6	0.902763	1	0.00108951	-1.47863
chr23	9390964	9766774	ENSCAFG00000005114	ENSCAFT00000008225	+	MYRIP	protein_coding	1	0.49867	68	non-RT	non-RT	0.00111071	-2.2187
chr5	24393400	24477717	ENSCAFG00000014613	ENSCAFT00000043293	-	CUL5	protein_coding	1	0.8707	11	2.83332e-53	1.98502e-49	0.00111071	-0.532136
chr34	34543653	34551354	ENSCAFG00000036562	ENSCAFT00000056021	-	ENSCAFT00000056021	lincRNA	1	0.935065	2	non-RT	non-RT	0.00113814	-2.08058
chr26	17262100	17282717	ENSCAFG00000010796	ENSCAFT00000017136	+	GLTP	protein_coding	1	0.793558	22	1.35867e-57	9.75523e-54	0.00113996	-1.09949
chr17	4488288	4508752	ENSCAFG00000003293	ENSCAFT00000005279	+	RSAD2	protein_coding	1	0.980392	1	non-RT	non-RT	0.00116945	-2.69773
chr27	33373646	33399322	ENSCAFG00000013209	ENSCAFT00000020959	+	HEBP1	protein_coding	1	0.960938	2	3.01652e-14	1.30133e-10	0.00118594	-1.72075
chr2	10201280	10299079	ENSCAFG00000004210	Untranscribed	-	ARMC3	protein_coding	1	0.949846	3	NA	NA	0.00118745	-1.39401
chr15	45956067	45979606	ENSCAFG00000007773	ENSCAFT00000012411	+	TMEM184C	protein_coding	1	0.859574	2	4.77577e-121	4.16877e-117	0.00120902	-1.39936
chr12	14353487	14365952	ENSCAFG00000002020	ENSCAFT00000003193	+	ENPP4	protein_coding	1	0.91129	5	1.04323e-75	8.1424e-72	0.00120978	-1.72065
chr30	7425948	7462665	ENSCAFG00000008972	ENSCAFT00000014312	+	ENSCAFT00000014312	protein_coding	1	0.874659	7	non-RT	non-RT	0.00121294	-2.35552
chr2	74466928	74503453	ENSCAFG00000012832	ENSCAFT00000020443	+	Rh30	protein_coding	1	0.967123	2	non-RT	non-RT	0.00124402	-3.34143
chr4	67715136	67841515	ENSCAFG00000018589	ENSCAFT00000029512	+	OXCT1	protein_coding	1	0.755344	45	non-RT	non-RT	0.00124754	-1.58443
chr26	7309049	7374480	ENSCAFG00000008022	ENSCAFT00000012807	-	WDR66	protein_coding	1	0.845376	30	0.00352246	1	0.00129301	-0.877845
chr5	44884358	45011882	ENSCAFG00000018607	ENSCAFT00000044218	-	DNAJC6	protein_coding	1	0.952157	3	9.44335e-28	5.22878e-24	0.00129301	-3.66688
chr14	11918483	11925130	ENSCAFG00000001775	ENSCAFT00000002787	-	LMOD2	protein_coding	1	0.484848	5	0.197998	1	0.00130106	-1.57845
chr29	31959123	31975411	ENSCAFG00000025202	ENSCAFT00000013799	+	CA2	protein_coding	1	1	0	non-RT	non-RT	0.00131512	-2.95243
chr5	31534226	31549175	ENSCAFG00000015599	ENSCAFT00000024718	+	ENSCAFT00000024718	protein_coding	1	0.95302	2	non-RT	non-RT	0.00131512	-1.7724
chr8	22623544	22668507	ENSCAFG00000014085	ENSCAFT00000047772	-	MIS18BP1	protein_coding	1	0.877506	4	non-RT	non-RT	0.00131512	-1.2145
chr10	28145384	28149721	ENSCAFG00000029830	ENSCAFT00000048869	+	ENSCAFT00000048869	protein_coding	1	0.976744	1	0.00197787	1	0.00132291	-3.10212
chr5	21559298	21593125	ENSCAFG00000014210	Untranscribed	+	BTG4	protein_coding	1	0.931953	2	NA	NA	0.00132291	-3.26885
chr7	719130	726579	ENSCAFG00000010509	ENSCAFT00000016699	+	UBE2T	protein_coding	1	0.756757	3	non-RT	non-RT	0.00133502	-1.85417
chr9	22594412	22601204	ENSCAFG00000031622	ENSCAFT00000046506	+	ORMDL3	protein_coding	1	0.985075	1	2.92604e-41	1.87237e-37	0.00133502	-1.05135
chr17	54967224	54968399	ENSCAFG00000009883	ENSCAFT00000015694	+	FAM46C	protein_coding	1	1	0	4.03512e-71	3.09292e-67	0.00133554	-2.3314
chr20	24465748	24470470	ENSCAFG00000037906	ENSCAFT00000057594	-	ENSCAFT00000057594	lincRNA	1	0.869606	9	1	1	0.00133918	-2.14025
chr10	1171857	1191263	ENSCAFG00000000156	ENSCAFT00000000253	-	MYO1A	protein_coding	1	0.929293	4	1	1	0.00137136	-2.17434
chr7	15802823	15872251	ENSCAFG00000013114	ENSCAFT00000020800	+	RGSL1	protein_coding	1	0.353026	24	0.252319	1	0.00137136	-1.61402
chr14	1600142	1648279	ENSCAFG00000034233	ENSCAFT00000057076	+	ENSCAFT00000057076	lincRNA	1	0.255717	66	non-RT	non-RT	0.00138766	-3.84197
chr36	10118571	10174218	ENSCAFG00000010662	Untranscribed	-	SLC38A11	protein_coding	1	0.829137	4	NA	NA	0.00138794	-3.20666
chr10	60588917	60689694	ENSCAFG00000002955	ENSCAFT00000004736	-	BCL11A	protein_coding	1	0.969215	2	non-RT	non-RT	0.00140292	-2.45422
chr34	18809447	18821511	ENSCAFG00000037277	ENSCAFT00000053813	-	ENSCAFT00000053813	lincRNA	1	0.891667	4	0.0170463	1	0.00142321	-2.1654
chr7	55618488	56009178	ENSCAFG00000017974	ENSCAFT00000028548	+	NOL4	protein_coding	1	0.593958	16	non-RT	non-RT	0.00143115	-2.55209
chr15	37932891	37959113	ENSCAFG00000006529	ENSCAFT00000010545	+	TMPO	protein_coding	1	0.954198	2	non-RT	non-RT	0.00143821	-1.09792
chr9	42914869	43060610	ENSCAFG00000029722	ENSCAFT00000043143	-	TLCD1	protein_coding	1	0.828415	7	0.000772388	1	0.00143821	-1.03731
chr5	24361481	24457965	ENSCAFG00000014570	ENSCAFT00000023145	-	ACAT1	protein_coding	1	0.801867	28	0.786799	1	0.00144733	-0.610027
chr6	59409640	59474867	ENSCAFG00000020207	ENSCAFT00000032186	+	KYAT3	protein_coding	1	0.776074	4	non-RT	non-RT	0.00144733	-1.24582
chr4	57837526	57879564	ENSCAFG00000024037	ENSCAFT00000028392	-	SLC36A1	protein_coding	1	0.928571	6	non-RT	non-RT	0.00147096	-1.3434
chr4	55048706	55105750	ENSCAFG00000039764	ENSCAFT00000056672	+	ENSCAFT00000056672	lincRNA	1	0.489474	17	1.55336e-12	6.33769e-09	0.00147945	-1.23569
chrX	103267551	103326805	ENSCAFG00000018841	ENSCAFT00000029916	-	MBNL3	protein_coding	1	0.533997	8	non-RT	non-RT	0.00153952	-2.46884
chr10	23700907	23708878	ENSCAFG00000001049	ENSCAFT00000043717	+	PMM1	protein_coding	1	0.888889	10	2.1916e-30	1.25579e-26	0.00154721	-1.87457
chrX	44872812	44913701	ENSCAFG00000016179	ENSCAFT00000025673	+	IQSEC2	protein_coding	1	0.708333	7	non-RT	non-RT	0.00157945	-0.951498
chr10	3463320	3465417	ENSCAFG00000039198	ENSCAFT00000050911	+	ENSCAFT00000050911	lincRNA	1	0.9	1	non-RT	non-RT	0.00158036	-2.84074
chr30	7562898	7572905	ENSCAFG00000009098	ENSCAFT00000014479	+	KNSTRN	protein_coding	1	0.932039	1	non-RT	non-RT	0.00158253	-1.88485
chr28	32692690	32704961	ENSCAFG00000012700	ENSCAFT00000020147	+	BUB3	protein_coding	1	0.95082	1	0.974766	1	0.00160357	-0.866635
chr20	45461946	45465417	ENSCAFG00000015434	ENSCAFT00000024497	-	ANKLE1	protein_coding	1	1	0	0.999884	1	0.00161163	-2.30928
chr8	4098867	4112273	ENSCAFG00000011868	ENSCAFT00000018871	+	PCK2	protein_coding	1	0.955224	2	3.68228e-06	0.0111978	0.00162572	-1.43043
chr10	10692617	10704913	ENSCAFG00000038181	ENSCAFT00000059261	+	ENSCAFT00000059261	lincRNA	1	0.496296	7	0.917206	1	0.00164124	-1.95329
chr35	7830376	7854843	ENSCAFG00000009582	ENSCAFT00000015219	-	TXNDC5	protein_coding	1	0.983607	1	3.73447e-112	3.21762e-108	0.00165328	-1.06715
chr10	3285765	3286487	ENSCAFG00000031825	ENSCAFT00000049189	+	ENSCAFT00000049189	protein_coding	1	1	0	non-RT	non-RT	0.00165758	-3.80914
chr10	1197729	1218303	ENSCAFG00000000159	ENSCAFT00000000256	-	NEMP1	protein_coding	1	0.985366	1	2.06339e-15	9.21924e-12	0.00167922	-1.58026
chr27	12654827	13005526	ENSCAFG00000009872	Untranscribed	-	CNTN1	protein_coding	1	0.945522	4	NA	NA	0.00169056	-1.72346
chr5	75706791	75810818	ENSCAFG00000020099	ENSCAFT00000031993	+	WDR59	protein_coding	1	0.821154	55	non-RT	non-RT	0.0017295	-1.10257
chr9	38101331	38113626	ENSCAFG00000018268	ENSCAFT00000029024	+	SLFN14	protein_coding	1	0.967213	1	3.01453e-11	1.17778e-07	0.00176274	-3.58916
chr17	52695150	52743784	ENSCAFG00000009732	ENSCAFT00000015447	-	TSPAN2	protein_coding	1	0.981481	2	non-RT	non-RT	0.0017678	-2.36594
chr2	75901058	75920239	ENSCAFG00000013273	ENSCAFT00000021059	+	E2F2	protein_coding	1	0.958115	2	4.70954e-43	3.06026e-39	0.00178511	-2.86954
chr5	42143514	42172416	ENSCAFG00000018463	ENSCAFT00000029331	+	COPS3	protein_coding	1	0.892734	3	non-RT	non-RT	0.00186782	-0.64159
chr30	773933	857888	ENSCAFG00000007885	ENSCAFT00000012703	+	SLC12A6	protein_coding	1	0.864124	8	3.13642e-09	1.13538e-05	0.00186793	-1.04381
chr7	69586097	69647048	ENSCAFG00000018442	ENSCAFT00000048000	-	LPIN2	protein_coding	1	0.972085	1	3.88565e-73	3.00166e-69	0.00186801	-1.05851
chr10	32316815	32347068	ENSCAFG00000001873	ENSCAFT00000002966	-	TCP11L2	protein_coding	1	0.963576	2	non-RT	non-RT	0.00188246	-1.31203
chr15	8966288	8995977	ENSCAFG00000003744	ENSCAFT00000006021	+	ORC1	protein_coding	1	0.929054	2	7.74482e-14	3.30007e-10	0.0019062	-2.23398
chr22	60624241	60666317	ENSCAFG00000006290	ENSCAFT00000010211	+	CUL4A	protein_coding	1	0.961905	3	2.87767e-29	1.62674e-25	0.00191074	-0.612554
chr23	8231574	8260735	ENSCAFG00000005039	ENSCAFT00000008105	+	EXOG	protein_coding	1	0.845361	4	0.272278	1	0.00191074	-0.925168
chr13	23229587	23232650	ENSCAFG00000040376	ENSCAFT00000056102	-	ENSCAFT00000056102	lincRNA	1	0.666667	2	non-RT	non-RT	0.00192631	-2.14302
chr1	18352205	18382881	ENSCAFG00000000126	ENSCAFT00000000209	+	FECH	protein_coding	1	0.98366	2	3.86121e-13	1.60935e-09	0.00197536	-2.76581
chr7	40010583	40022337	ENSCAFG00000016346	ENSCAFT00000025932	-	CNIH4	protein_coding	1	0.880342	2	non-RT	non-RT	0.00200437	-0.895034
chr38	795317	838810	ENSCAFG00000009649	ENSCAFT00000015332	-	PLEKHA6	protein_coding	1	0.974654	2	0.984612	1	0.00201018	-2.12292
chr24	17553401	17561759	ENSCAFG00000006175	ENSCAFT00000010002	-	CDC25B	protein_coding	1	0.987952	1	4.00363e-83	3.21092e-79	0.00206316	-1.53334
chr6	40111234	40115713	ENSCAFG00000019675	ENSCAFT00000031284	-	DECR2	protein_coding	1	0.977273	1	0.000153128	0.409005	0.00207128	-1.54033
chr35	25006510	25007808	ENSCAFG00000029382	ENSCAFT00000043807	+	ENSCAFT00000043807	protein_coding	1	0.75	3	1.0004e-76	7.83716e-73	0.00208065	-2.49533
chr38	23093185	23118649	ENSCAFG00000011638	ENSCAFT00000018512	+	ENSCAFT00000018512	protein_coding	1	0.980315	2	non-RT	non-RT	0.00209431	-3.15796
chr16	8508180	8528497	ENSCAFG00000003953	ENSCAFT00000006351	+	ENSCAFT00000006351	protein_coding	1	0.945813	5	7.64839e-86	6.19596e-82	0.00213448	-1.05507
chrX	42060571	42071012	ENSCAFG00000015681	ENSCAFT00000024832	-	SLC35A2	protein_coding	1	0.798077	5	0.851122	1	0.00213654	-1.65082
chr30	37640641	37691987	ENSCAFG00000017932	ENSCAFT00000028463	+	ARID3B	protein_coding	1	0.881092	2	non-RT	non-RT	0.00216019	-0.847367
chr7	15752404	15802986	ENSCAFG00000035765	ENSCAFT00000059016	+	ENSCAFT00000059016	lincRNA	1	0.352475	20	0.471789	1	0.00219632	-1.47857
chr16	23276763	23289752	ENSCAFG00000005502	ENSCAFT00000043931	-	VDAC3	protein_coding	1	0.891473	2	7.68159e-29	4.31628e-25	0.0022042	-1.91215
chr21	28181347	28205138	ENSCAFG00000030286	ENSCAFT00000009976	-	ENSCAFT00000009976	protein_coding	1	0.455696	18	non-RT	non-RT	0.00224089	-4.8273
chr4	24540700	25046288	ENSCAFG00000015340	ENSCAFT00000024344	+	ADK	protein_coding	1	0.780811	30	2.11812e-08	7.37106e-05	0.00226135	-1.3417
chr9	40870924	40917915	ENSCAFG00000018481	ENSCAFT00000029357	-	ATAD5	protein_coding	1	0.688699	5	0.0809169	1	0.00226244	-1.21366
chr18	46910310	46935284	ENSCAFG00000010256	ENSCAFT00000042833	-	NAP1L4	protein_coding	1	1	0	3.15939e-05	0.0895688	0.00229599	-0.646636
chr6	39084528	39105468	ENSCAFG00000019490	ENSCAFT00000030988	+	HAGH	protein_coding	1	0.909524	3	RT	RT	0.00231118	-1.62372
chr5	32600484	32659183	ENSCAFG00000016786	ENSCAFT00000026606	+	DNAH2	protein_coding	1	0.503413	18	0.00720262	1	0.00239783	-2.20548
chr10	64045635	64052741	ENSCAFG00000031586	ENSCAFT00000045548	+	LGALSL	protein_coding	1	0.901408	2	non-RT	non-RT	0.00240196	-1.20561
chr26	22967096	23004731	ENSCAFG00000012361	ENSCAFT00000019678	-	ASCC2	protein_coding	1	0.93883	2	non-RT	non-RT	0.00240196	-0.848251
chr1	121687958	121697516	ENSCAFG00000007614	ENSCAFT00000012181	-	CCNE1	protein_coding	1	1	0	4.82185e-145	4.32616e-141	0.00240879	-2.07837
chr28	14220149	14301924	ENSCAFG00000009911	ENSCAFT00000015767	-	FBXW4	protein_coding	1	0.95716	4	1.73363e-16	7.92614e-13	0.00242666	-0.976373
chr2	54257083	54264620	ENSCAFG00000007705	ENSCAFT00000012556	+	ENSCAFT00000012556	protein_coding	1	0.92	1	4.27803e-14	1.83784e-10	0.00249553	-2.19651
chr9	53965168	54000443	ENSCAFG00000019975	ENSCAFT00000031793	-	USP20	protein_coding	1	0.963068	2	1.03944e-37	6.43932e-34	0.00254179	-1.53264
chr5	81296761	81433958	ENSCAFG00000020324	ENSCAFT00000048426	-	NFATC3	protein_coding	1	0.847557	9	0.651599	1	0.0025434	-0.785193
chr11	67741492	67746324	ENSCAFG00000003246	ENSCAFT00000005204	-	ALAD	protein_coding	1	0.979167	1	1.37839e-15	6.19172e-12	0.00256765	-2.48651
chr7	30264062	30274620	ENSCAFG00000015290	ENSCAFT00000024289	-	SFT2D2	protein_coding	1	0.933333	2	3.84608e-29	2.16957e-25	0.00258831	-1.07241
chr4	29539109	29561364	ENSCAFG00000015861	ENSCAFT00000025136	+	FAM213A	protein_coding	1	0.95045	2	non-RT	non-RT	0.00263829	-2.04079
chr5	12880631	12949147	ENSCAFG00000011819	Untranscribed	-	TECTA	protein_coding	0.997776	0.773723	7	NA	NA	0.00266071	-2.29857
chr25	521476	557636	ENSCAFG00000005961	ENSCAFT00000042842	+	MRPS31	protein_coding	1	0.897507	3	non-RT	non-RT	0.0026914	-1.05876
chr20	12034606	12116094	ENSCAFG00000036051	Untranscribed	-	ENSCAFT00000051199	lincRNA	1	0.914005	3	NA	NA	0.0027146	-1.83842
chr12	39899673	40032051	ENSCAFG00000002804	ENSCAFT00000044819	-	PHIP	protein_coding	1	0.936508	4	non-RT	non-RT	0.00272981	-0.7122
chr36	5695104	5793654	ENSCAFG00000009598	ENSCAFT00000015277	-	PLA2R1	protein_coding	1	0.859898	3	non-RT	non-RT	0.00273014	-1.92578
chr7	6196659	6220811	ENSCAFG00000011550	ENSCAFT00000037213	+	PFKFB2	protein_coding	1	0.987552	1	7.54053e-48	5.06497e-44	0.00273698	-1.04048
chr12	35012376	35148532	ENSCAFG00000033290	ENSCAFT00000055679	+	ENSCAFT00000055679	lincRNA	1	0.376929	14	non-RT	non-RT	0.00273731	-2.33827
chrX	83219513	83385054	ENSCAFG00000018083	ENSCAFT00000028733	+	TMEM164	protein_coding	1	0.856798	5	non-RT	non-RT	0.00275144	-1.00042
chr20	44976890	44987416	ENSCAFG00000015098	ENSCAFT00000023977	-	ENSCAFT00000023977	protein_coding	1	0.990476	1	1.50259e-84	1.21109e-80	0.00276764	-1.12637
chr14	23407496	23504731	ENSCAFG00000036131	ENSCAFT00000054689	-	ENSCAFT00000054689	lincRNA	1	0.511317	11	non-RT	non-RT	0.00277301	-1.78582
chr5	21671558	21695759	ENSCAFG00000014213	ENSCAFT00000022558	+	POU2AF1	protein_coding	1	0.995868	1	1.67974e-24	8.91102e-21	0.00277301	-3.00916
chr12	67110581	67136449	ENSCAFG00000003892	ENSCAFT00000006257	-	SLC22A16	protein_coding	0.736842	0.900383	3	1.83836e-195	1.68835e-191	0.00279389	-3.17458
chr15	33877561	34057047	ENSCAFG00000031691	ENSCAFT00000045587	+	CRADD	protein_coding	1	0.601449	66	1.70093e-18	8.10154e-15	0.00280762	-0.874181
chr7	40041211	40133184	ENSCAFG00000016360	ENSCAFT00000049264	+	NVL	protein_coding	1	0.881393	10	1.02047e-89	8.35866e-86	0.00294382	-0.718388
chr15	9958453	9979111	ENSCAFG00000003897	ENSCAFT00000006260	-	RNF11	protein_coding	1	0.941748	2	4.76761e-196	4.37905e-192	0.00296126	-1.26542
chr27	1469728	1471566	ENSCAFG00000006653	ENSCAFT00000010721	-	ENSCAFT00000010721	protein_coding	1	1	0	non-RT	non-RT	0.00296882	-3.45285
chr9	15810052	15825323	ENSCAFG00000037440	ENSCAFT00000055403	+	ENSCAFT00000055403	lincRNA	0.997237	0.236842	13	0.0917877	1	0.00297333	-2.01718
chr18	42061774	42068672	ENSCAFG00000032106	ENSCAFT00000050011	-	FAM180B	protein_coding	1	0.970588	1	0.999869	1	0.00298888	-1.30374
chr11	25784002	25826504	ENSCAFG00000001186	ENSCAFT00000001853	-	BRD8	protein_coding	1	0.706642	10	0.000121002	0.327188	0.00299916	-0.641102
chr20	39553235	39579881	ENSCAFG00000011290	ENSCAFT00000017969	-	RNF123	protein_coding	1	0.977444	1	3.31675e-15	1.47562e-11	0.00301115	-1.2967
chr27	6620300	6662614	ENSCAFG00000009035	ENSCAFT00000014356	-	PFKM	protein_coding	1	0.893617	3	non-RT	non-RT	0.00301115	-1.13699
chr35	26349527	26356898	ENSCAFG00000012200	ENSCAFT00000019388	-	TRIM10	protein_coding	1	1	0	8.08628e-32	4.70702e-28	0.00302744	-3.10047
chr5	82165800	82170450	ENSCAFG00000020374	ENSCAFT00000032447	-	ELMO3	protein_coding	1	0.824561	10	1.83489e-53	1.28681e-49	0.00304899	-1.3208
chrX	58303718	58470838	ENSCAFG00000017214	ENSCAFT00000027270	-	ABCB7	protein_coding	1	0.61161	12	non-RT	non-RT	0.00314359	-0.702778
chr8	46083122	46178664	ENSCAFG00000016783	ENSCAFT00000026571	-	DPF3	protein_coding	1	0.559162	20	non-RT	non-RT	0.00317588	-1.33369
chr16	41361436	41380794	ENSCAFG00000007135	ENSCAFT00000011437	-	FRG1	protein_coding	1	0.770889	28	non-RT	non-RT	0.00318283	-1.10944
chr20	29735349	29864322	ENSCAFG00000037162	ENSCAFT00000057803	+	ENSCAFT00000057803	lincRNA	1	0.370054	16	non-RT	non-RT	0.00320201	-1.2627
chrX	46693191	46702195	ENSCAFG00000014310	ENSCAFT00000049032	+	APEX2	protein_coding	1	0.833333	5	non-RT	non-RT	0.00331437	-1.55274
chr6	31072976	31137702	ENSCAFG00000018890	ENSCAFT00000029994	+	TXNDC11	protein_coding	1	0.94745	4	3.30671e-05	0.0935467	0.0033258	-1.0472
chrX	42079109	42108334	ENSCAFG00000015689	ENSCAFT00000024853	-	OTUD5	protein_coding	1	0.965753	3	0.55664	1	0.00334336	-0.80074
chr1	27701919	27791205	ENSCAFG00000000226	ENSCAFT00000000360	-	HBS1L	protein_coding	1	0.869955	12	non-RT	non-RT	0.00337003	-0.827648
chr6	19367331	19389567	ENSCAFG00000017466	ENSCAFT00000027679	-	KDM8	protein_coding	1	0.918919	3	non-RT	non-RT	0.00337003	-1.13705
chr10	5650327	5663795	ENSCAFG00000038552	ENSCAFT00000058729	+	ENSCAFT00000058729	lincRNA	1	0.947761	1	0.00232029	1	0.00345249	-1.47047
chr6	55816251	55915604	ENSCAFG00000020143	ENSCAFT00000043757	-	CCDC18	protein_coding	1	0.588757	15	8.69831e-14	3.6933e-10	0.00345249	-0.860802
chr34	12685056	12708047	ENSCAFG00000011271	Untranscribed	-	KCNMB3	protein_coding	1	0.834061	8	NA	NA	0.00348915	-1.6061
chr14	55742701	55744558	ENSCAFG00000037603	ENSCAFT00000058589	+	ENSCAFT00000058589	lincRNA	0.982384	0.277778	11	2.50965e-48	1.69276e-44	0.0035061	-1.91187
chr9	11934986	11986671	ENSCAFG00000011784	ENSCAFT00000045733	-	ERN1	protein_coding	1	0.974806	1	8.83577e-14	3.75078e-10	0.00354507	-0.898234
chr17	53770061	53772893	ENSCAFG00000039078	ENSCAFT00000057075	+	ENSCAFT00000057075	lincRNA	1	0.571429	4	non-RT	non-RT	0.00356232	-4.19097
chr6	9059495	9078229	ENSCAFG00000014311	ENSCAFT00000022742	+	TFR2	protein_coding	1	0.663102	5	7.23625e-87	5.88669e-83	0.00368716	-2.76301
chr20	30650700	31114188	ENSCAFG00000007194	ENSCAFT00000011527	+	ENSCAFT00000011527	protein_coding	1	0.302115	67	non-RT	non-RT	0.0037835	-1.28782
chr4	3224196	3327714	ENSCAFG00000010464	ENSCAFT00000016858	-	MTR	protein_coding	1	0.738164	15	1.10444e-26	6.02471e-23	0.00385329	-1.12734
chr4	68630372	68653872	ENSCAFG00000037197	ENSCAFT00000054197	+	ENSCAFT00000054197	lincRNA	1	0.723404	4	1.19038e-05	0.0348304	0.00391413	-0.799845
chr27	42765181	42911929	ENSCAFG00000015804	ENSCAFT00000048460	+	WNK1	protein_coding	1	0.966599	4	non-RT	non-RT	0.00391768	-0.984728
chr38	2368714	2380562	ENSCAFG00000010206	ENSCAFT00000016203	-	CTSE	protein_coding	1	0.983051	1	non-RT	non-RT	0.00392446	-3.07217
chr7	10038975	10052572	ENSCAFG00000012136	ENSCAFT00000037067	-	NEK2	protein_coding	1	0.82963	2	1.5233e-83	1.22366e-79	0.00392446	-1.87833
chr9	2930308	2935461	ENSCAFG00000005302	ENSCAFT00000008542	-	BIRC5	protein_coding	1	0.843137	2	0.0871703	1	0.00398447	-1.7526
chr19	37791369	37802797	ENSCAFG00000005038	ENSCAFT00000008098	-	MAP3K19	protein_coding	1	0.298246	11	non-RT	non-RT	0.00399345	-2.57253
chr9	52805927	52820952	ENSCAFG00000029121	ENSCAFT00000048028	+	FAM78A	protein_coding	1	0.993333	1	non-RT	non-RT	0.00400978	-1.50864
chr16	45735582	45806294	ENSCAFG00000007662	ENSCAFT00000012314	+	ACSL1	protein_coding	1	0.96181	7	non-RT	non-RT	0.00411033	-1.25051
chr10	68806582	68823262	ENSCAFG00000003349	ENSCAFT00000005374	+	PCYOX1	protein_coding	1	0.885542	4	1.15363e-23	6.0312e-20	0.00412386	-0.958824
chr4	53099444	53131340	ENSCAFG00000028981	ENSCAFT00000046230	+	TIMD4	protein_coding	1	0.949686	10	8.77651e-37	5.38702e-33	0.0041418	-2.41407
chr29	39535066	39546592	ENSCAFG00000009408	ENSCAFT00000014969	-	CCNE2	protein_coding	1	0.86087	4	5.37864e-105	4.57508e-101	0.00421012	-1.90411
chr37	21948597	22014529	ENSCAFG00000014264	ENSCAFT00000022670	-	BARD1	protein_coding	1	0.798179	6	non-RT	non-RT	0.00422139	-1.11768
chr8	31157233	31234783	ENSCAFG00000015046	ENSCAFT00000023889	-	ATG14	protein_coding	1	0.637419	9	non-RT	non-RT	0.00422139	-0.587899
chr28	24666883	24723841	ENSCAFG00000011186	ENSCAFT00000017779	-	DCLRE1A	protein_coding	1	0.741652	8	non-RT	non-RT	0.00426036	-1.28587
chr12	35194916	35366335	ENSCAFG00000002645	ENSCAFT00000044151	+	KCNQ5	protein_coding	1	0.410735	26	0.910963	1	0.00426732	-2.26259
chr1	81192317	81427002	ENSCAFG00000001617	ENSCAFT00000048812	-	VPS13A	protein_coding	1	0.768542	11	non-RT	non-RT	0.00437982	-0.685491
chrX	42073457	42077723	ENSCAFG00000015683	ENSCAFT00000024835	-	PIM2	protein_coding	1	1	0	0.892592	1	0.00441633	-1.79034
chrX	25949906	25979729	ENSCAFG00000013747	ENSCAFT00000021814	-	TAB3	protein_coding	1	0.862416	4	0.00084943	1	0.00441745	-1.25196
chr15	15319854	15328891	ENSCAFG00000004672	ENSCAFT00000007516	+	HECTD3	protein_coding	1	0.988889	1	non-RT	non-RT	0.00444522	-0.734744
chr3	38080611	38108131	ENSCAFG00000010361	ENSCAFT00000016473	+	MCEE	protein_coding	1	0.829091	5	1.30135e-175	1.188e-171	0.00446052	-0.797057
chr19	18318004	18323422	ENSCAFG00000004133	ENSCAFT00000006621	+	CCNA2	protein_coding	1	0.981481	1	0.00149932	1	0.00449788	-1.65806
chr7	20879864	21031827	ENSCAFG00000013981	ENSCAFT00000022211	-	RALGPS2	protein_coding	1	0.802502	20	non-RT	non-RT	0.00449865	-1.86545
chr17	59147862	59148642	ENSCAFG00000029399	ENSCAFT00000049164	+	ENSCAFT00000049164	protein_coding	0.99727	0.428571	4	1.90222e-47	1.27468e-43	0.00449969	-1.6405
chr19	22113063	22171360	ENSCAFG00000040125	ENSCAFT00000058646	-	ENSCAFT00000058646	lincRNA	0.886878	0.280342	33	non-RT	non-RT	0.00450727	-1.65887
chr23	15777546	15908662	ENSCAFG00000005488	ENSCAFT00000008837	-	ZCWPW2	protein_coding	1	0.492754	46	4.8338e-55	3.42039e-51	0.00450727	-1.1353
chr8	30703668	30711747	ENSCAFG00000039600	ENSCAFT00000058696	-	ENSCAFT00000058696	lincRNA	1	0.9375	2	0.0655383	1	0.00450727	-2.6658
chr1	28930156	29101896	ENSCAFG00000000247	ENSCAFT00000000389	-	MAP7	protein_coding	1	0.650553	23	2.83884e-34	1.70047e-30	0.00452008	-1.62239
chr25	42572416	42625810	ENSCAFG00000010717	ENSCAFT00000017041	+	ENSCAFT00000017041	protein_coding	1	0.956848	3	2.22205e-22	1.13524e-18	0.00453404	-1.5537
chr1	14702158	14793121	ENSCAFG00000000083	ENSCAFT00000046346	+	PIGN	protein_coding	1	0.605061	10	non-RT	non-RT	0.00454658	-1.05718
chrX	60128571	60186499	ENSCAFG00000017259	ENSCAFT00000027341	-	MAGT1	protein_coding	1	0.564767	16	non-RT	non-RT	0.00456838	-1.03976
chr25	26333798	26408962	ENSCAFG00000007963	ENSCAFT00000012727	-	BLK	protein_coding	1	0.515313	12	non-RT	non-RT	0.00457491	-2.75085
chr28	7754839	7777541	ENSCAFG00000007881	ENSCAFT00000012592	+	CEP55	protein_coding	1	0.832599	4	non-RT	non-RT	0.00462909	-1.65202
chr5	47652370	47664043	ENSCAFG00000018804	ENSCAFT00000046445	-	USP1	protein_coding	1	0.896552	2	non-RT	non-RT	0.00463738	-0.740414
chr27	26155986	26157816	ENSCAFG00000012267	ENSCAFT00000004361	+	ENSCAFT00000004361	pseudogene	1	1	0	1	1	0.00465775	-3.64965
chr10	10522210	10552329	ENSCAFG00000000412	ENSCAFT00000044658	-	MDM1	protein_coding	1	0.664474	7	non-RT	non-RT	0.00468368	-1.19173
chr8	33779857	33881364	ENSCAFG00000015377	ENSCAFT00000043430	+	KIAA0586	protein_coding	1	0.732845	15	6.05247e-92	4.99026e-88	0.00471015	-1.04633
chr10	42586618	43111084	ENSCAFG00000023079	ENSCAFT00000003518	+	AFF3	protein_coding	1	0.655034	53	1	1	0.0047461	-1.9347
chr8	39159242	39221193	ENSCAFG00000016120	ENSCAFT00000025613	-	SPTB	protein_coding	1	0.969305	7	non-RT	non-RT	0.00481856	-3.33758
chr17	59155343	59156660	ENSCAFG00000031760	ENSCAFT00000043384	-	ENSCAFT00000043384	protein_coding	1	0.692308	4	1	1	0.00484569	-1.78247
chr18	8387822	8451379	ENSCAFG00000036848	ENSCAFT00000054983	+	ENSCAFT00000054983	lincRNA	1	0.916535	3	non-RT	non-RT	0.00485697	-4.02214
chr12	17512308	17535821	ENSCAFG00000035790	ENSCAFT00000050713	+	ENSCAFT00000050713	lincRNA	1	0.544681	7	non-RT	non-RT	0.00487852	-3.821
chr27	26047370	26049849	ENSCAFG00000012292	ENSCAFT00000019542	+	ENSCAFT00000019542	pseudogene	1	0.583333	5	1.38677e-06	0.00435584	0.0048844	-3.3858
chr33	17949825	17994649	ENSCAFG00000010692	ENSCAFT00000016997	-	USF3	protein_coding	1	0.823661	4	1.99104e-09	7.26731e-06	0.00490699	-0.630224
chr15	40930217	40972096	ENSCAFG00000007282	ENSCAFT00000011657	-	NUP37	protein_coding	1	0.767943	8	non-RT	non-RT	0.00491585	-1.00435
