# Supplementary material for: Chromatin run-on sequencing analysis finds that ECM remodeling plays an important role in canine hemangiosarcoma pathogenesis
Source: BMC Vet Res. 2020 Jun 22;16:206. doi: 10.1186/s12917-020-02395-3 (PMC7310061; doi:10.1186/s12917-020-02395-3)
Supplement: Supplementary file 5 — Additional file 5. FS3. PDPN immunohistochemistry quantification. [file 12917_2020_2395_MOESM5_ESM.zip]

Archive with 2 entries (2 files):
- SF3A_PDPN_1.pdf
- SF3B_PDPN_2.pdf
